# Supplementary material for: 4-Amino-3-[(4-methoxy­phen­yl)amino­meth­yl]-1H-1,2,4-triazole-5(4H)-thione
Source: Acta Crystallogr Sect E Struct Rep Online. 2009 Aug 22;65(Pt 9):o2213. doi: 10.1107/S1600536809032607 (PMC2969966; doi:10.1107/S1600536809032607)
Supplement: Supplementary file 2 [file e-65-o2213-Isup2.hkl]

# 
# h,k,l, Fc-squared, Fo-squared, sigma(Fo-squared) and status flag 
# 
data_I
_shelx_title ' sam5_0m in C2  (100K)' 
_shelx_refln_list_code          4 
_shelx_F_calc_maximum      224.32 
_exptl_crystal_F_000       528.00 
_reflns_d_resolution_high  0.7108 
 
loop_ 
 _symmetry_equiv_pos_as_xyz 
 'x, y, z' 
 '-x, y, -z' 
 'x+1/2, y+1/2, z' 
 '-x+1/2, y+1/2, -z' 
 
_cell_length_a    11.5142 
_cell_length_b     5.8804 
_cell_length_c    16.6891 
_cell_angle_alpha  90.000 
_cell_angle_beta   95.292 
_cell_angle_gamma  90.000 
 
_shelx_F_squared_multiplier     1.000 
 
loop_ 
 _refln_index_h 
 _refln_index_k 
 _refln_index_l 
 _refln_F_squared_calc 
 _refln_F_squared_meas 
 _refln_F_squared_sigma 
 _refln_observed_status 
   0  -8   0       82.91       96.45     19.50 o 
   2  -8   0       89.13      110.49     13.49 o 
   4  -8   0      532.41      611.98     39.66 o 
   1  -7   0      244.34      248.81     15.13 o 
   3  -7   0      475.65      517.73     32.27 o 
   5  -7   0       49.46       32.03     19.26 o 
   7  -7   0      288.37      285.21     34.00 o 
   0  -6   0       13.66       13.93     10.88 o 
   2  -6   0     1140.83     1092.35     22.50 o 
   4  -6   0      769.96      730.83     36.85 o 
   6  -6   0      264.05      265.17     28.33 o 
   8  -6   0      225.39      223.24     15.92 o 
  10  -6   0      106.03      118.35     13.45 o 
   1  -5   0      449.22      432.66      9.77 o 
   3  -5   0      103.73      129.73      8.96 o 
   5  -5   0      358.82      357.02     27.59 o 
   7  -5   0      738.65      780.51     21.75 o 
   9  -5   0      179.49      193.29     18.41 o 
  11  -5   0      139.20      146.76     17.17 o 
   0  -4   0     2561.38     2670.65     43.61 o 
   2  -4   0      372.03      392.97     10.67 o 
   4  -4   0      615.17      629.92     15.21 o 
   6  -4   0      427.93      435.43      9.37 o 
   8  -4   0      522.65      517.77     16.99 o 
  10  -4   0      120.63      138.85     18.51 o 
  12  -4   0      301.79      315.91     22.17 o 
  14  -4   0      122.97      101.71     19.87 o 
   1  -3   0      358.35      354.07      8.00 o 
   3  -3   0     2206.55     2288.39     38.43 o 
   5  -3   0      990.37      991.08     12.50 o 
   7  -3   0      723.94      716.50     14.10 o 
   9  -3   0      713.70      725.30     20.20 o 
  11  -3   0      167.93      189.64     17.41 o 
  13  -3   0       22.23       27.34     14.35 o 
  15  -3   0      105.79       77.23     19.61 o 
   0  -2   0    15470.28    15305.43    149.12 o 
   2  -2   0     1036.57     1075.66     15.29 o 
   4  -2   0     3110.80     3173.30     20.97 o 
   6  -2   0      559.98      627.85     10.43 o 
   8  -2   0       67.30       54.06      7.53 o 
  10  -2   0      392.73      366.37     19.65 o 
  12  -2   0      107.45      125.02     16.25 o 
  14  -2   0      101.67       96.34     17.76 o 
   1  -1   0     3514.98     3577.65     35.36 o 
   3  -1   0       67.92       95.87      4.97 o 
   5  -1   0      651.44      626.56     10.33 o 
   7  -1   0      294.58      269.26     10.87 o 
   9  -1   0      956.51      905.23     21.29 o 
  11  -1   0      648.35      621.32     23.52 o 
  13  -1   0      168.32      148.07     24.29 o 
  15  -1   0      180.54      183.91     29.88 o 
   2   0   0     5588.28     5501.82     83.67 o 
   4   0   0      787.39      743.77     10.89 o 
   6   0   0     2005.01     2184.12     22.65 o 
   8   0   0     1865.40     1877.59     35.39 o 
  10   0   0      177.42      192.87     21.21 o 
  12   0   0      152.91      145.61     16.12 o 
  14   0   0       12.61       12.51     12.95 o 
  16   0   0      275.66      265.83     32.40 o 
   1   1   0     3486.75     3487.66     49.85 o 
   3   1   0       63.32       80.74      4.56 o 
   5   1   0      645.53      633.59     11.74 o 
   7   1   0      287.75      274.99     10.03 o 
   9   1   0      945.79      886.91     20.83 o 
  11   1   0      639.28      618.65     24.18 o 
  13   1   0      173.75      142.34     22.32 o 
  15   1   0      176.34      228.61     29.00 o 
   2   2   0     1037.16     1095.63     28.54 o 
   4   2   0     3066.70     3102.93     30.85 o 
   6   2   0      553.76      634.31     12.83 o 
   8   2   0       70.95       57.98      7.62 o 
  10   2   0      401.34      416.06     26.27 o 
  12   2   0       98.01       99.78     18.51 o 
  14   2   0       99.57      112.80     23.02 o 
   1   3   0      340.20      357.46     18.41 o 
   3   3   0     2230.04     2402.11     52.67 o 
   5   3   0      990.65     1017.61     37.22 o 
   7   3   0      757.73      734.47     18.61 o 
   9   3   0      712.26      676.61     21.29 o 
  11   3   0      168.38      205.58     20.43 o 
  13   3   0       23.52       12.62     15.17 o 
  15   3   0      103.37      118.12     22.49 o 
   2   4   0      371.86      388.99     23.60 o 
  -4  -8   1      361.11      427.39     34.45 o 
  -2  -8   1      146.98      191.62     16.06 o 
   0  -8   1       77.94       84.74     13.22 o 
   2  -8   1        5.31        3.14     10.40 o 
  -7  -7   1      145.00      178.39     29.08 o 
  -5  -7   1       57.24       58.70     20.42 o 
  -3  -7   1      416.81      418.54     17.98 o 
  -1  -7   1      357.71      356.55     23.83 o 
   1  -7   1      223.73      235.46     17.06 o 
   3  -7   1      182.05      242.30     26.11 o 
   5  -7   1      111.74       95.20     23.43 o 
   7  -7   1      186.17      208.69     31.23 o 
 -10  -6   1      143.05      180.33     20.22 o 
  -8  -6   1      431.27      444.43     24.25 o 
  -6  -6   1      284.55      268.46     28.51 o 
  -4  -6   1      774.01      771.19     36.65 o 
  -2  -6   1      392.58      389.10     19.03 o 
   0  -6   1       58.43       57.65      8.95 o 
   2  -6   1      478.17      472.83     28.12 o 
   4  -6   1      445.01      438.62     30.59 o 
   6  -6   1      223.36      224.91     27.44 o 
   8  -6   1      137.30      112.52     26.21 o 
  10  -6   1       70.90       89.08     12.48 o 
 -11  -5   1      349.97      383.37     23.14 o 
  -9  -5   1      158.53      160.67     12.99 o 
  -7  -5   1      399.77      416.49     36.03 o 
  -5  -5   1      161.50      152.10     20.58 o 
  -3  -5   1     2915.83     2838.52     37.03 o 
  -1  -5   1      478.46      467.16     10.29 o 
   1  -5   1      670.59      662.89     10.73 o 
   3  -5   1      252.99      293.55     17.73 o 
   5  -5   1     1069.75     1037.20     31.19 o 
   7  -5   1      277.91      315.23     30.03 o 
   9  -5   1      193.51      160.14     22.16 o 
  11  -5   1      124.83      119.01     16.00 o 
 -14  -4   1      249.41      297.49     41.60 o 
 -12  -4   1      241.95      248.15     21.06 o 
 -10  -4   1      199.24      198.33     21.08 o 
  -8  -4   1     1327.51     1298.83     24.97 o 
  -6  -4   1       29.48       36.62      6.25 o 
  -4  -4   1     1743.76     1745.38     20.61 o 
  -2  -4   1      120.72      122.63      9.30 o 
   0  -4   1     1920.98     1989.58     23.22 o 
   2  -4   1       14.04        7.15      5.38 o 
   4  -4   1     1246.07     1253.84     20.31 o 
   6  -4   1      734.29      740.38     20.23 o 
   8  -4   1      859.85      897.97     20.79 o 
  10  -4   1      256.54      270.86     39.89 o 
  12  -4   1      339.84      338.21     22.24 o 
  14  -4   1       63.62       51.91     17.73 o 
 -15  -3   1      161.37      160.33     22.61 o 
 -13  -3   1      153.00      135.44     18.86 o 
 -11  -3   1      289.11      281.52     19.82 o 
  -9  -3   1      831.79      804.46     21.16 o 
  -7  -3   1     3466.85     3441.75     31.37 o 
  -5  -3   1      201.86      190.61      6.01 o 
  -3  -3   1     2296.00     2350.22     31.95 o 
  -1  -3   1       99.16      127.76      5.57 o 
   1  -3   1     1534.06     1509.37     16.46 o 
   3  -3   1      798.98      897.89     17.02 o 
   5  -3   1     2786.72     2882.90     24.68 o 
   7  -3   1      420.61      448.72     13.12 o 
   9  -3   1       29.68       16.50      8.28 o 
  11  -3   1     1418.30     1440.24     35.66 o 
  13  -3   1      335.62      354.59     23.75 o 
 -14  -2   1      352.49      442.32     26.72 o 
 -12  -2   1      557.55      543.84     26.82 o 
 -10  -2   1      120.47      120.10     23.64 o 
  -8  -2   1      277.04      276.25     10.50 o 
  -6  -2   1     1569.35     1578.13     16.12 o 
  -4  -2   1      790.24      749.08      8.52 o 
  -2  -2   1      103.21      117.14      5.80 o 
   0  -2   1     3833.67     3909.03     32.78 o 
   2  -2   1     1027.42     1136.90     16.43 o 
   4  -2   1     5434.00     5455.76     31.58 o 
   6  -2   1     1204.43     1141.03     14.22 o 
   8  -2   1      238.33      236.16     11.04 o 
  10  -2   1        1.39        9.26      9.90 o 
  12  -2   1      477.61      488.87     26.50 o 
  14  -2   1        9.27       -5.41     13.18 o 
 -15  -1   1      144.99      140.48     27.59 o 
 -13  -1   1      183.74      135.95     24.36 o 
 -11  -1   1      148.04      136.44     14.65 o 
  -9  -1   1       79.55       95.59     13.31 o 
  -7  -1   1     2399.29     2483.12     24.36 o 
  -5  -1   1     1829.91     1864.87     18.01 o 
  -3  -1   1      214.56      224.52      7.73 o 
  -1  -1   1     7608.34     7637.19     49.33 o 
   1  -1   1     4172.16     4194.31     32.60 o 
   3  -1   1      417.19      391.61      7.78 o 
   5  -1   1      876.25      890.00     12.19 o 
   7  -1   1      926.83      929.22     14.57 o 
   9  -1   1      860.00      882.24     20.99 o 
  11  -1   1      497.42      488.96     39.20 o 
  13  -1   1       80.71       65.27     19.95 o 
  15  -1   1      130.63      146.93     28.04 o 
 -16   0   1      138.25      125.61     27.24 o 
 -14   0   1      401.75      361.17     56.31 o 
 -12   0   1     1219.91     1164.28     32.64 o 
 -10   0   1      490.87      450.85     20.43 o 
  -8   0   1      150.42      166.27      8.55 o 
  -6   0   1      105.18      133.54      8.92 o 
  -4   0   1     2579.93     2556.52     22.10 o 
  -2   0   1      335.79      331.50      6.51 o 
   2   0   1      241.16      264.93      6.32 o 
   4   0   1     3733.69     3779.54     29.05 o 
   6   0   1     2093.91     2244.55     22.95 o 
   8   0   1      759.17      654.27     58.51 o 
  10   0   1      129.13      120.34     18.33 o 
  12   0   1      580.53      568.50     33.05 o 
  14   0   1       15.18       11.73     12.84 o 
  16   0   1      409.52      421.60     36.94 o 
 -15   1   1      155.61      206.15     27.96 o 
 -13   1   1      182.32      132.99     22.15 o 
 -11   1   1      140.32      147.44     18.04 o 
  -9   1   1       75.79       80.10      9.02 o 
  -7   1   1     2462.14     2515.28     27.40 o 
  -5   1   1     1840.12     1919.93     20.43 o 
  -3   1   1      238.59      248.09     11.00 o 
   3   1   1      430.59      415.91      8.23 o 
   5   1   1      851.27      864.17     16.20 o 
   7   1   1      913.18      904.62     16.32 o 
   9   1   1      855.38      835.99     20.71 o 
  11   1   1      498.56      453.82     21.97 o 
  13   1   1       84.51       69.12     19.80 o 
  15   1   1      126.66      133.04     25.91 o 
 -14   2   1      351.89      408.21     32.22 o 
 -12   2   1      547.65      509.61     31.02 o 
 -10   2   1      114.83      103.70     16.90 o 
  -8   2   1      285.37      266.74     15.17 o 
  -6   2   1     1566.02     1567.44     19.96 o 
  -4   2   1      803.96      780.24     24.31 o 
  -2   2   1       99.26      119.56     11.99 o 
   0   2   1     3884.83     3983.19     59.42 o 
   2   2   1     1019.34     1160.64     28.88 o 
   4   2   1     5415.93     5407.34     77.38 o 
   6   2   1     1206.69     1128.91     17.23 o 
   8   2   1      262.33      262.84     12.26 o 
  10   2   1        1.43        4.03     12.39 o 
  12   2   1      500.97      482.39     31.21 o 
  14   2   1        9.69       12.29     17.27 o 
 -15   3   1      158.31      193.39     24.78 o 
 -13   3   1      154.92      168.75     21.73 o 
 -11   3   1      293.23      324.22     24.07 o 
  -9   3   1      838.68      836.83     22.57 o 
  -7   3   1     3488.73     3391.55     43.06 o 
  -5   3   1      196.65      205.41     20.22 o 
  -3   3   1     2354.32     2529.32     54.60 o 
  -1   3   1      107.60      142.42     14.00 o 
   3   3   1      826.76      873.59     30.17 o 
   5   3   1     2739.09     2825.95     64.31 o 
   7   3   1      404.79      436.23     18.20 o 
   9   3   1       29.71       30.18     11.69 o 
  11   3   1     1445.84     1422.37     44.07 o 
  13   3   1      327.13      390.22     29.60 o 
  -2   4   1      120.44      145.03     16.99 o 
   2   4   1       14.76        3.14      6.23 o 
   1   5   1      690.74      688.66     32.22 o 
  -4  -8   2      140.59      173.65     16.06 o 
  -2  -8   2       40.48       54.69     12.28 o 
   0  -8   2      141.72      142.72     14.92 o 
   2  -8   2      104.31      112.71     23.46 o 
  -7  -7   2       77.30       97.86     20.18 o 
  -5  -7   2       11.80       12.08     16.04 o 
  -3  -7   2      551.87      553.47     20.55 o 
  -1  -7   2      139.60      189.13     30.67 o 
   1  -7   2      266.07      289.73     15.65 o 
   3  -7   2       70.18      115.68     21.72 o 
   5  -7   2      201.20      240.44     29.60 o 
   7  -7   2      179.87      170.84     29.51 o 
 -10  -6   2      125.24      129.33     16.51 o 
  -8  -6   2       21.51       29.80     11.37 o 
  -6  -6   2      113.24      111.76     17.94 o 
  -4  -6   2      448.84      452.30     19.26 o 
  -2  -6   2      362.31      356.82     12.89 o 
   0  -6   2      258.13      264.52     28.09 o 
   2  -6   2      130.74      106.26     18.41 o 
   4  -6   2      806.62      827.18     40.12 o 
   6  -6   2       48.91       59.31     21.15 o 
   8  -6   2      183.58      129.28     27.62 o 
  10  -6   2       84.49       77.11     12.04 o 
 -11  -5   2      210.12      222.03     19.65 o 
  -9  -5   2      135.63      121.25     12.30 o 
  -7  -5   2      444.72      453.59     19.53 o 
  -5  -5   2      263.86      265.48     12.13 o 
  -3  -5   2      897.00      877.50     19.67 o 
  -1  -5   2      272.89      270.42      9.81 o 
   1  -5   2      864.39      913.70     19.80 o 
   3  -5   2      487.69      462.49     16.03 o 
   5  -5   2      424.85      430.31     22.21 o 
   7  -5   2      134.39      192.02     26.40 o 
   9  -5   2      142.66      123.58     26.30 o 
  11  -5   2       66.73       49.47     13.64 o 
 -14  -4   2       96.19       52.62     18.50 o 
 -12  -4   2      311.42      348.27     23.30 o 
 -10  -4   2       13.60       11.89     11.96 o 
  -8  -4   2     1008.53     1045.16     23.15 o 
  -6  -4   2      539.32      564.35     19.37 o 
  -4  -4   2      241.19      244.19      6.84 o 
  -2  -4   2        9.26        4.41      2.82 o 
   0  -4   2      361.63      360.99      7.90 o 
   2  -4   2       20.17       25.69      6.32 o 
   4  -4   2      196.36      182.24      9.44 o 
   6  -4   2      266.93      249.52      9.85 o 
   8  -4   2      462.23      498.24     16.57 o 
  10  -4   2       51.71       52.18     11.76 o 
  12  -4   2       22.18       16.88     13.33 o 
 -15  -3   2       66.09       55.81     19.58 o 
 -13  -3   2        8.13        8.09     14.31 o 
 -11  -3   2      100.54      124.21     16.03 o 
  -9  -3   2      589.42      595.40     18.91 o 
  -7  -3   2     1736.97     1740.62     24.35 o 
  -5  -3   2       53.43       66.74      6.63 o 
  -3  -3   2      108.24      119.70      4.31 o 
  -1  -3   2     1149.43     1197.90     11.01 o 
   1  -3   2      768.50      695.80     14.34 o 
   3  -3   2      413.98      473.26     13.21 o 
   5  -3   2      114.88      114.15      5.14 o 
   7  -3   2      588.13      587.83     14.48 o 
   9  -3   2     2510.95     2477.63     35.87 o 
  11  -3   2     1099.54     1064.45     31.29 o 
  13  -3   2      177.49      162.77     19.44 o 
 -14  -2   2      199.29      170.21     20.38 o 
 -12  -2   2      306.54      347.14     21.72 o 
 -10  -2   2     3624.33     3509.36     53.63 o 
  -8  -2   2     2435.78     2451.94     26.40 o 
  -6  -2   2      149.78      147.19      5.76 o 
  -4  -2   2     1220.95     1379.20     12.69 o 
  -2  -2   2      935.92      955.21      9.34 o 
   0  -2   2     3079.54     3059.00     27.23 o 
   2  -2   2      843.32      862.91     14.43 o 
   4  -2   2     2448.13     2482.91     18.04 o 
   6  -2   2      278.55      319.00      8.22 o 
   8  -2   2     1152.56     1073.87     19.64 o 
  10  -2   2      470.34      461.75     21.03 o 
  12  -2   2      902.20      884.55     31.62 o 
  14  -2   2       91.71       68.14     16.11 o 
 -15  -1   2       97.92       94.84     25.25 o 
 -13  -1   2        8.71       -4.21     11.50 o 
 -11  -1   2      799.60      754.95     20.96 o 
  -9  -1   2       67.99       68.40      9.77 o 
  -7  -1   2     3583.51     3552.03     30.51 o 
  -5  -1   2      218.05      232.31      7.18 o 
  -3  -1   2     5544.57     5627.80     38.06 o 
  -1  -1   2     1790.44     1744.31     16.54 o 
   1  -1   2     1339.49     1341.04     15.06 o 
   3  -1   2      200.58      202.66      5.69 o 
   5  -1   2      788.65      756.08     11.45 o 
   7  -1   2       42.17       44.03      5.24 o 
   9  -1   2     2249.49     2252.37     38.29 o 
  11  -1   2     1206.50     1151.32     29.19 o 
  13  -1   2      390.23      332.70     30.61 o 
  15  -1   2      230.36      238.23     32.18 o 
 -16   0   2      341.62      359.09     35.64 o 
 -14   0   2      364.74      392.50     24.04 o 
 -12   0   2      455.53      469.32     22.45 o 
 -10   0   2     1336.23     1264.77     30.41 o 
  -8   0   2     1231.03     1235.08     16.81 o 
  -6   0   2      470.59      517.69     10.11 o 
  -4   0   2      123.74      135.40      6.08 o 
  -2   0   2      208.18      201.55      5.96 o 
   2   0   2    15580.91    15571.90    104.04 o 
   4   0   2     7594.06     7524.56     67.98 o 
   6   0   2        1.37       -0.01      4.15 o 
   8   0   2     3368.85     3310.18     49.73 o 
  10   0   2       50.39       52.63     15.52 o 
  12   0   2      278.13      242.38     27.02 o 
  14   0   2        7.73        5.67     13.20 o 
 -15   1   2      103.71      123.51     24.31 o 
 -13   1   2        9.02       19.50     15.88 o 
 -11   1   2      780.35      724.34     25.69 o 
  -9   1   2       68.45       67.24      8.81 o 
  -7   1   2     3596.93     3675.14     34.54 o 
  -5   1   2      215.20      226.37      7.85 o 
  -3   1   2     5513.10     5654.20     44.14 o 
  -1   1   2     1795.23     1768.54     32.09 o 
   1   1   2     1362.83     1392.66     24.78 o 
   3   1   2      207.77      204.33      7.60 o 
   5   1   2      777.29      730.14     15.06 o 
   7   1   2       37.76       45.21      6.80 o 
   9   1   2     2254.03     2278.99     34.00 o 
  11   1   2     1207.69     1159.59     31.88 o 
  13   1   2      383.71      410.11     32.13 o 
  15   1   2      229.15      323.66     32.99 o 
 -14   2   2      191.00      242.50     26.93 o 
 -12   2   2      301.70      294.72     26.07 o 
 -10   2   2     3613.46     3565.47     53.69 o 
  -8   2   2     2432.74     2419.19     32.18 o 
  -6   2   2      158.48      143.73      7.33 o 
  -4   2   2     1189.67     1376.10     42.49 o 
  -2   2   2      927.30      948.38     27.96 o 
   0   2   2     3098.30     3055.52     34.71 o 
   4   2   2     2441.74     2474.53     23.74 o 
   6   2   2      281.52      302.63     10.04 o 
   8   2   2     1132.26     1091.17     22.18 o 
  10   2   2      473.13      479.61     27.93 o 
  12   2   2      891.91      912.09     40.09 o 
  14   2   2       91.07      116.42     23.21 o 
 -15   3   2       63.05       73.69     19.44 o 
 -13   3   2        8.15       11.33     13.88 o 
 -11   3   2      100.05      117.54     17.03 o 
  -9   3   2      592.00      579.19     18.89 o 
  -7   3   2     1687.20     1658.19     26.87 o 
  -5   3   2       55.32       49.30     13.51 o 
  -3   3   2      121.64      123.44     14.92 o 
  -1   3   2     1160.72     1203.94     34.91 o 
   1   3   2      766.15      713.01     23.71 o 
   3   3   2      400.84      483.90     23.13 o 
   5   3   2      102.03      102.41     15.82 o 
   7   3   2      600.24      588.88     18.36 o 
   9   3   2     2463.45     2405.74     53.63 o 
  11   3   2     1090.44     1065.63     39.23 o 
  13   3   2      176.96      211.81     24.77 o 
  -2   4   2        8.25       -1.46      9.67 o 
   0   4   2      364.50      346.97     20.67 o 
   2   4   2       17.63       25.10     10.74 o 
   4   4   2      203.00      174.30     19.25 o 
   1   5   2      890.44      922.43     35.53 o 
  -2  -8   3       74.84       73.54     30.57 o 
   0  -8   3       94.04      121.63     14.45 o 
   2  -8   3      236.06      216.89     27.68 o 
  -7  -7   3       15.71       10.75     12.01 o 
  -5  -7   3      120.47      114.09     21.27 o 
  -3  -7   3       62.16       71.21     23.13 o 
  -1  -7   3       26.59       13.25     15.56 o 
   1  -7   3        6.36       -3.99      8.09 o 
   3  -7   3      132.93      136.26     24.12 o 
   5  -7   3      352.00      408.07     36.94 o 
   7  -7   3       59.49       56.95     24.92 o 
 -10  -6   3      152.46      194.76     18.59 o 
  -8  -6   3      128.95      121.07     15.15 o 
  -6  -6   3      103.57      111.03     13.26 o 
  -4  -6   3      251.49      258.01     14.60 o 
  -2  -6   3      114.97      106.07     11.03 o 
   0  -6   3      961.07      968.61     26.97 o 
   2  -6   3      191.87      193.86     21.86 o 
   4  -6   3     1358.01     1313.45     49.65 o 
   6  -6   3      346.22      312.65     31.74 o 
   8  -6   3      204.36      236.12     33.30 o 
  10  -6   3      128.73      118.34     14.82 o 
 -11  -5   3      503.19      523.86     26.18 o 
  -9  -5   3       35.37       19.19      9.56 o 
  -7  -5   3      445.88      460.59     20.47 o 
  -5  -5   3      800.31      768.03     18.33 o 
  -3  -5   3     1665.26     1608.71     28.18 o 
  -1  -5   3      718.10      690.83     16.21 o 
   1  -5   3      981.18      975.19     20.82 o 
   3  -5   3      268.27      238.62     12.77 o 
   5  -5   3     2305.16     2175.52     61.85 o 
   7  -5   3      288.04      278.89     12.52 o 
   9  -5   3      398.24      386.84     16.72 o 
  11  -5   3      270.60      262.76     19.82 o 
 -14  -4   3      485.29      556.14     31.44 o 
 -12  -4   3      320.56      354.91     24.13 o 
 -10  -4   3      490.02      499.91     19.96 o 
  -8  -4   3      213.58      201.82     17.48 o 
  -6  -4   3      638.33      635.13     15.08 o 
  -4  -4   3      516.21      521.23     11.10 o 
  -2  -4   3      533.74      577.78     13.24 o 
   0  -4   3      333.79      339.52      6.82 o 
   2  -4   3      735.60      685.45     16.67 o 
   4  -4   3     1183.00     1091.34     40.26 o 
   6  -4   3       54.85       52.52      5.27 o 
   8  -4   3      394.99      404.05     15.60 o 
  10  -4   3      352.40      346.06     19.58 o 
  12  -4   3      133.22      143.47     17.56 o 
 -15  -3   3      353.77      303.63     26.69 o 
 -13  -3   3       43.41       56.62     16.81 o 
 -11  -3   3      300.41      355.18     22.19 o 
  -9  -3   3      176.00      170.49     12.40 o 
  -7  -3   3      163.57      166.89      8.47 o 
  -5  -3   3     2510.47     2490.27     20.49 o 
  -3  -3   3     5146.35     5196.22     30.66 o 
  -1  -3   3      588.19      651.20      8.04 o 
   1  -3   3     3398.48     3458.23     34.59 o 
   3  -3   3      142.13      192.53      9.44 o 
   5  -3   3     1266.72     1276.57     13.60 o 
   7  -3   3       42.20       57.04      7.23 o 
   9  -3   3     1641.36     1635.09     29.24 o 
  11  -3   3      175.49      196.11     16.85 o 
  13  -3   3      300.65      288.00     22.51 o 
 -14  -2   3      356.58      359.30     24.81 o 
 -12  -2   3      209.73      225.20     32.45 o 
 -10  -2   3     1492.32     1497.99     34.76 o 
  -8  -2   3      815.09      846.46     14.64 o 
  -6  -2   3      393.01      400.08      9.88 o 
  -4  -2   3     1922.60     2038.76     16.37 o 
  -2  -2   3     1573.48     1512.34     11.59 o 
   0  -2   3     1014.06      983.74     13.94 o 
   2  -2   3      260.60      326.69      9.66 o 
   4  -2   3      433.13      451.97      7.51 o 
   6  -2   3      320.91      292.87      8.16 o 
   8  -2   3     3337.08     3274.69     35.14 o 
  10  -2   3       85.38       82.13     12.31 o 
  12  -2   3       70.20       57.97     14.13 o 
  14  -2   3       92.44       83.81     17.07 o 
 -15  -1   3      468.20      508.91     27.79 o 
 -13  -1   3       21.76       26.28     10.18 o 
 -11  -1   3      631.84      587.75     19.26 o 
  -9  -1   3      561.92      539.00     15.42 o 
  -7  -1   3      595.91      560.17     11.00 o 
  -5  -1   3     3199.73     3484.20     26.96 o 
  -3  -1   3     4896.26     4833.18     34.20 o 
  -1  -1   3      642.63      687.22     10.93 o 
   1  -1   3    15912.88    16174.99     93.68 o 
   3  -1   3     1146.39     1187.12     12.44 o 
   5  -1   3      888.22      819.84     12.13 o 
   7  -1   3      248.12      275.38      9.55 o 
   9  -1   3      776.09      765.84     23.56 o 
  11  -1   3      382.00      407.35     38.64 o 
  13  -1   3      327.86      328.82     30.66 o 
  15  -1   3      196.25      202.13     29.94 o 
 -16   0   3       33.38       48.52     22.13 o 
 -14   0   3      308.92      295.91     22.11 o 
 -12   0   3      650.67      660.24     25.45 o 
 -10   0   3        1.11        9.03      6.14 o 
  -8   0   3      501.29      467.33     11.63 o 
  -6   0   3     1419.11     1415.01     13.60 o 
  -4   0   3       84.53       83.16      4.14 o 
  -2   0   3      253.86      231.68      6.90 o 
   0   0   3      394.72      448.67     12.44 o 
   2   0   3      323.29      284.73      7.76 o 
   4   0   3      102.36      100.19      5.58 o 
   6   0   3      665.93      643.93     12.03 o 
   8   0   3       87.14       59.87     14.22 o 
  10   0   3        0.41       -3.80     11.70 o 
  12   0   3      140.45      133.15     22.32 o 
  14   0   3      666.19      606.08     29.40 o 
 -15   1   3      466.33      533.07     37.86 o 
 -13   1   3       20.00        2.62     14.25 o 
 -11   1   3      663.48      585.42     23.27 o 
  -9   1   3      561.45      515.82     16.39 o 
  -7   1   3      610.47      560.73     13.24 o 
  -5   1   3     3193.24     3533.98     30.09 o 
  -3   1   3     4859.45     4913.67     39.24 o 
  -1   1   3      643.05      695.95     20.23 o 
   1   1   3    16122.43    16264.97    197.92 o 
   3   1   3     1154.08     1186.60     16.97 o 
   5   1   3      874.04      813.68     19.64 o 
   7   1   3      241.82      259.75     11.59 o 
   9   1   3      803.21      823.02     35.12 o 
  11   1   3      385.65      392.83     25.12 o 
  13   1   3      324.99      341.22     31.57 o 
  15   1   3      195.22      183.49     29.70 o 
 -14   2   3      350.35      386.51     31.29 o 
 -12   2   3      206.69      207.21     22.49 o 
 -10   2   3     1524.86     1464.68     32.30 o 
  -8   2   3      805.84      825.09     21.84 o 
  -6   2   3      398.11      381.22     10.10 o 
  -4   2   3     1897.21     2026.52     33.71 o 
  -2   2   3     1590.34     1592.77     37.66 o 
   0   2   3     1029.45      988.96     20.50 o 
   2   2   3      260.08      336.50     15.46 o 
   4   2   3      437.54      449.31     10.05 o 
   6   2   3      319.37      308.01     10.31 o 
   8   2   3     3364.49     3249.04     40.38 o 
  10   2   3       86.58      105.40     18.09 o 
  12   2   3       69.41       54.06     17.75 o 
  14   2   3       92.29       95.96     23.17 o 
 -15   3   3      366.84      391.45     29.26 o 
 -13   3   3       45.12       52.07     16.16 o 
 -11   3   3      288.83      328.53     23.18 o 
  -9   3   3      178.93      162.54     15.95 o 
  -7   3   3      178.28      167.04     19.20 o 
  -3   3   3     5084.34     5344.80     91.38 o 
  -1   3   3      585.60      676.21     27.39 o 
   1   3   3     3408.03     3524.24     58.10 o 
   5   3   3     1288.59     1283.70     40.76 o 
   7   3   3       40.24       34.51      8.21 o 
   9   3   3     1642.91     1657.60     44.06 o 
  11   3   3      169.56      203.40     21.94 o 
  13   3   3      287.07      324.49     29.13 o 
   0   4   3      347.64      339.11     19.14 o 
   2   4   3      721.93      663.71     27.77 o 
   4   4   3     1207.54     1275.20     41.30 o 
  -2  -8   4      435.76      502.41     23.26 o 
   0  -8   4      247.01      276.97     18.04 o 
   2  -8   4      135.34       98.32     25.08 o 
  -7  -7   4      469.36      491.04     24.08 o 
  -5  -7   4       96.42      118.40     14.70 o 
  -3  -7   4      213.02      226.13     13.43 o 
  -1  -7   4      142.17      139.89     16.64 o 
   1  -7   4       23.99       25.72      9.51 o 
   3  -7   4      397.25      355.85     32.33 o 
   5  -7   4      913.15     1032.67     52.30 o 
   7  -7   4       52.62       68.14     26.80 o 
 -10  -6   4      282.12      315.13     35.11 o 
  -8  -6   4      277.05      308.14     20.83 o 
  -6  -6   4      563.08      555.73     25.25 o 
  -4  -6   4        4.98        6.93      8.45 o 
  -2  -6   4      964.95      922.07     23.94 o 
   0  -6   4     1153.19     1084.92     24.37 o 
   2  -6   4       10.37       16.59     15.96 o 
   4  -6   4      127.90      114.20     22.08 o 
   6  -6   4      271.80      315.40     32.65 o 
   8  -6   4      452.56      474.99     41.69 o 
  10  -6   4       17.79       17.57     12.85 o 
 -11  -5   4      273.39      272.40     32.62 o 
  -9  -5   4       27.63       24.71     10.42 o 
  -7  -5   4       91.17      100.49     11.10 o 
  -5  -5   4      195.21      198.08     13.78 o 
  -3  -5   4      808.63      762.71     29.27 o 
  -1  -5   4     1081.98     1038.31     22.45 o 
   1  -5   4      326.11      299.27     14.46 o 
   3  -5   4      155.17      151.19     14.44 o 
   5  -5   4      155.94      171.48     24.49 o 
   7  -5   4       40.61       40.90      9.73 o 
   9  -5   4      752.59      778.62     21.63 o 
  11  -5   4       78.96       91.45     36.87 o 
 -14  -4   4       52.17       28.37     23.24 o 
 -12  -4   4       61.85       73.00     17.39 o 
 -10  -4   4      300.62      267.94     16.45 o 
  -8  -4   4       65.04       66.26      9.95 o 
  -6  -4   4     1928.20     1953.52     35.32 o 
  -4  -4   4      786.17      763.42     14.24 o 
  -2  -4   4      364.84      349.68      7.67 o 
   0  -4   4       48.39       60.85      4.51 o 
   2  -4   4     1016.83      990.79     24.79 o 
   4  -4   4      626.77      611.14     16.91 o 
   6  -4   4      361.13      372.96     11.32 o 
   8  -4   4      147.02      168.01     11.66 o 
  10  -4   4      304.46      337.17     19.50 o 
  12  -4   4      125.64      141.54     17.80 o 
 -15  -3   4      196.53      200.07     24.08 o 
 -13  -3   4       69.47       76.25     17.61 o 
 -11  -3   4       61.41       43.91     14.01 o 
  -9  -3   4      510.01      476.42     15.76 o 
  -7  -3   4      666.10      672.28     15.24 o 
  -5  -3   4       19.89       22.25      3.96 o 
  -3  -3   4     1908.12     1844.91     15.05 o 
  -1  -3   4      923.64     1000.23     12.71 o 
   1  -3   4     3276.92     3256.89     34.01 o 
   3  -3   4      215.52      215.52      8.51 o 
   5  -3   4     1211.70     1257.45     19.48 o 
   7  -3   4      906.85      947.59     18.02 o 
   9  -3   4      139.95      116.82     12.93 o 
  11  -3   4        0.97       -6.25      9.90 o 
  13  -3   4       58.86       48.10     16.04 o 
 -14  -2   4      143.54      174.96     20.61 o 
 -12  -2   4      245.63      210.02     33.91 o 
 -10  -2   4      249.56      236.13     17.50 o 
  -8  -2   4     2584.47     2602.43     25.33 o 
  -6  -2   4       94.39      107.08      6.40 o 
  -4  -2   4     1360.22     1435.05     15.02 o 
  -2  -2   4     1787.55     1800.78     21.30 o 
   0  -2   4      327.32      328.27      5.89 o 
   2  -2   4     1626.65     1620.58     13.81 o 
   4  -2   4      794.02      817.96     10.43 o 
   6  -2   4      637.44      633.66     12.42 o 
   8  -2   4       78.27       74.60      8.30 o 
  10  -2   4      144.26      125.24     13.57 o 
  12  -2   4      476.48      474.03     23.96 o 
  14  -2   4        8.10       -2.58     16.42 o 
 -15  -1   4      242.75      188.17     43.06 o 
 -13  -1   4       84.95       76.81     11.61 o 
 -11  -1   4       69.86       42.04      9.72 o 
  -9  -1   4      297.60      300.86     12.94 o 
  -7  -1   4     1065.94     1100.65     14.41 o 
  -5  -1   4     1340.43     1505.04     16.43 o 
  -3  -1   4     3009.93     2979.08     21.69 o 
  -1  -1   4      696.20      722.23     12.04 o 
   1  -1   4    50321.13    49303.11    284.79 o 
   3  -1   4     1561.25     1588.84     15.30 o 
   5  -1   4      941.98      856.13     12.68 o 
   7  -1   4      327.74      321.02     11.27 o 
   9  -1   4      624.52      663.73     22.46 o 
  11  -1   4      118.94       99.15     13.25 o 
  13  -1   4      279.22      287.43     29.11 o 
  15  -1   4       61.23       57.34     22.80 o 
 -16   0   4       31.77       55.56     22.39 o 
 -14   0   4      489.23      515.41     35.11 o 
 -12   0   4       69.24       81.40     13.56 o 
 -10   0   4      613.81      621.84     18.85 o 
  -8   0   4     1058.95     1107.19     17.63 o 
  -6   0   4     2755.36     2767.58     21.90 o 
  -4   0   4     4706.21     4953.82     29.64 o 
  -2   0   4       47.14       72.53      5.24 o 
   0   0   4     5914.86     5799.44     73.92 o 
   2   0   4    40190.57    39705.23    228.37 o 
   4   0   4      265.14      241.84      7.29 o 
   6   0   4      213.50      247.38     16.86 o 
   8   0   4       38.06       52.28      9.66 o 
  10   0   4      829.02      730.64     35.00 o 
  12   0   4      455.55      458.52     32.51 o 
  14   0   4       53.22       50.98     21.53 o 
 -15   1   4      244.77      263.03     29.49 o 
 -13   1   4       85.02       75.08     18.99 o 
 -11   1   4       80.69       61.12     12.11 o 
  -9   1   4      301.12      288.88     13.47 o 
  -7   1   4     1044.41     1084.96     22.30 o 
  -5   1   4     1322.99     1480.98     17.76 o 
  -3   1   4     3000.25     2981.55     36.87 o 
  -1   1   4      694.25      702.77     21.97 o 
   1   1   4    50203.61    49422.83    653.06 o 
   3   1   4     1561.72     1604.81     31.22 o 
   5   1   4      920.56      850.34     34.66 o 
   7   1   4      327.41      303.22     15.33 o 
   9   1   4      625.55      665.32     32.80 o 
  11   1   4      121.21      116.08     20.42 o 
  13   1   4      262.67      235.49     29.19 o 
  15   1   4       59.63       42.53     23.27 o 
 -14   2   4      142.99      150.84     23.27 o 
 -12   2   4      247.53      227.47     22.66 o 
 -10   2   4      229.54      243.36     15.18 o 
  -8   2   4     2565.66     2575.86     39.22 o 
  -6   2   4      108.27      122.50      6.69 o 
  -4   2   4     1375.73     1496.61     28.32 o 
  -2   2   4     1799.91     1810.95     41.64 o 
   0   2   4      312.99      324.99     11.09 o 
   2   2   4     1584.11     1572.30     21.13 o 
   4   2   4      810.85      826.94     13.64 o 
   6   2   4      623.14      624.39     14.01 o 
   8   2   4       85.65       86.06      9.23 o 
  10   2   4      150.16      154.36     20.48 o 
  12   2   4      485.08      530.16     33.97 o 
  14   2   4        8.84       25.33     19.26 o 
 -15   3   4      202.76      240.45     24.85 o 
 -13   3   4       69.87       71.55     16.11 o 
 -11   3   4       59.59       50.07     13.46 o 
  -9   3   4      519.10      500.54     22.07 o 
  -7   3   4      673.11      632.53     25.22 o 
  -3   3   4     1860.04     1867.15     49.46 o 
  -1   3   4      922.42     1013.53     34.42 o 
   1   3   4     3221.94     3337.62     55.07 o 
   3   3   4      216.96      230.69     17.29 o 
   5   3   4     1207.05     1273.29     43.07 o 
   7   3   4      905.04      892.23     33.14 o 
   9   3   4      156.53      151.08     17.94 o 
  11   3   4        1.10      -19.60     11.78 o 
  13   3   4       51.07       35.28     18.84 o 
   0   4   4       42.94       48.19      9.90 o 
   2   4   4     1015.36      950.88     32.07 o 
  12   4   4      131.92      160.37     18.05 o 
  -2  -8   5      327.56      284.96     45.56 o 
   0  -8   5       83.75       95.22     41.91 o 
  -7  -7   5      320.47      347.81     22.56 o 
  -5  -7   5      175.44      194.80     17.13 o 
  -3  -7   5      567.46      605.97     19.23 o 
  -1  -7   5      219.90      212.47     15.40 o 
   1  -7   5      226.30      241.79     24.52 o 
   3  -7   5      294.74      322.69     33.08 o 
   5  -7   5       57.17       55.73     24.90 o 
   7  -7   5      219.79      236.20     35.72 o 
 -10  -6   5      221.56      254.82     21.10 o 
  -8  -6   5       14.73        7.87     39.82 o 
  -6  -6   5      277.18      292.26     15.47 o 
  -4  -6   5       43.75       48.61     12.02 o 
  -2  -6   5      801.09      793.36     23.28 o 
   0  -6   5      155.02      140.42     11.38 o 
   2  -6   5       67.24       72.26     19.47 o 
   4  -6   5      307.80      341.12     31.47 o 
   6  -6   5      464.76      498.80     39.06 o 
   8  -6   5      317.92      352.96     39.33 o 
  10  -6   5        2.62       -9.60     10.77 o 
 -11  -5   5      148.68      151.13     19.39 o 
  -9  -5   5      102.17      104.29     13.35 o 
  -7  -5   5      981.31      921.95     23.34 o 
  -5  -5   5      103.70       80.86     11.45 o 
  -3  -5   5      353.06      342.40     16.05 o 
  -1  -5   5     1037.36      978.09     22.40 o 
   1  -5   5      571.79      530.31     14.96 o 
   3  -5   5       46.17       55.17     17.58 o 
   5  -5   5      166.42      194.99     26.04 o 
   7  -5   5       34.88       30.64      9.86 o 
   9  -5   5      299.00      290.33     15.72 o 
  11  -5   5      131.04      148.32     16.85 o 
 -14  -4   5      356.59      337.62     27.69 o 
 -12  -4   5      177.22      187.91     24.69 o 
 -10  -4   5      461.18      471.90     20.02 o 
  -8  -4   5      411.18      351.86     14.22 o 
  -6  -4   5     2674.75     2666.77     65.31 o 
  -4  -4   5      153.86      145.93     10.46 o 
  -2  -4   5     3264.45     3194.22     32.74 o 
   0  -4   5       72.04       96.60      5.32 o 
   2  -4   5     1484.04     1493.03     25.21 o 
   4  -4   5      131.33      157.41     10.69 o 
   6  -4   5     2245.26     2227.98     26.73 o 
   8  -4   5      130.94      139.18     11.47 o 
  10  -4   5      266.48      278.51     18.49 o 
  12  -4   5      508.70      537.92     25.95 o 
 -13  -3   5      404.61      450.02     28.32 o 
 -11  -3   5      450.35      415.99     23.99 o 
  -9  -3   5      617.68      615.31     17.40 o 
  -7  -3   5      767.44      793.85     23.10 o 
  -5  -3   5     1609.47     1586.04     18.68 o 
  -3  -3   5     1767.79     1710.71     24.36 o 
  -1  -3   5      167.74      215.47      9.45 o 
   1  -3   5      978.35      971.67     11.18 o 
   3  -3   5       30.04       30.59      3.29 o 
   5  -3   5      898.73      831.21     12.97 o 
   7  -3   5       69.55       61.81      7.57 o 
   9  -3   5      516.54      534.24     21.37 o 
  11  -3   5      220.66      200.65     17.14 o 
  13  -3   5      978.88     1013.53     34.17 o 
 -14  -2   5       91.31       58.54     18.10 o 
 -12  -2   5       17.84        5.38     13.00 o 
 -10  -2   5      393.04      410.57     21.96 o 
  -8  -2   5      597.80      601.96     14.23 o 
  -6  -2   5     1730.21     1821.83     20.31 o 
  -4  -2   5      146.94      143.08      5.60 o 
  -2  -2   5     3474.39     3507.49     41.58 o 
   0  -2   5      291.96      321.36      7.75 o 
   2  -2   5     2394.00     2379.30     17.52 o 
   4  -2   5     1637.60     1806.98     16.55 o 
   6  -2   5     1331.86     1313.45     19.60 o 
   8  -2   5      725.05      736.51     22.72 o 
  10  -2   5       24.38        8.86     10.00 o 
  12  -2   5      291.31      313.69     21.16 o 
  14  -2   5      181.48      146.45     25.35 o 
 -15  -1   5       69.96       68.42     16.50 o 
 -13  -1   5      401.89      435.04     18.95 o 
 -11  -1   5     1282.65     1206.00     26.00 o 
  -9  -1   5      636.03      610.65     14.30 o 
  -7  -1   5      203.34      189.85      7.58 o 
  -5  -1   5     1907.21     2056.41     19.89 o 
  -3  -1   5     2697.93     2655.88     24.76 o 
  -1  -1   5      600.12      619.99     11.90 o 
   1  -1   5     6018.29     6020.84     38.22 o 
   3  -1   5      527.78      512.86      9.64 o 
   5  -1   5     2122.85     2029.47     20.62 o 
   7  -1   5      226.91      224.32     10.40 o 
   9  -1   5      171.32      176.78     13.78 o 
  11  -1   5       82.84       63.50     12.02 o 
  13  -1   5        6.27       -1.23     15.46 o 
  15  -1   5        5.66       -8.31     17.89 o 
 -16   0   5       42.10       45.47     22.41 o 
 -14   0   5      147.39      184.45     26.02 o 
 -12   0   5        5.32       16.09     11.61 o 
 -10   0   5      239.33      246.60     18.64 o 
  -8   0   5        8.88       12.11      5.64 o 
  -6   0   5      257.55      237.09      7.46 o 
  -4   0   5     1956.57     1954.46     16.19 o 
  -2   0   5       77.02      112.10      4.39 o 
   0   0   5     1135.61     1111.22     14.42 o 
   2   0   5      485.61      466.24      9.30 o 
   4   0   5      412.51      425.77      8.51 o 
   6   0   5     1013.11     1017.78     17.08 o 
   8   0   5      678.12      647.19     22.39 o 
  10   0   5      959.42      951.55     40.43 o 
  12   0   5      685.71      689.55     39.23 o 
  14   0   5       86.01       59.49     21.96 o 
 -15   1   5       72.96       87.92     22.64 o 
 -13   1   5      407.97      407.66     30.66 o 
 -11   1   5     1270.68     1207.21     42.37 o 
  -9   1   5      617.36      602.95     17.63 o 
  -7   1   5      189.45      172.97      8.72 o 
  -5   1   5     1933.17     2096.14     21.77 o 
  -3   1   5     2722.52     2684.58     25.05 o 
  -1   1   5      582.84      579.14     13.98 o 
   1   1   5     5904.67     5904.52     46.16 o 
   3   1   5      517.48      504.53     11.96 o 
   5   1   5     2132.54     2074.06     27.92 o 
   7   1   5      228.91      227.86     16.10 o 
   9   1   5      175.91      186.56     20.64 o 
  11   1   5       82.27       64.09     18.29 o 
  13   1   5        9.54      -36.05     18.03 o 
  15   1   5        5.67        6.23     22.16 o 
 -14   2   5       97.14       85.34     20.37 o 
 -12   2   5       17.78        8.50     12.56 o 
 -10   2   5      389.26      418.08     25.30 o 
  -8   2   5      601.90      618.32     18.63 o 
  -6   2   5     1786.46     1877.76     24.30 o 
  -4   2   5      148.85      139.45      7.29 o 
  -2   2   5     3570.11     3576.61     64.88 o 
   0   2   5      280.80      312.87     10.76 o 
   2   2   5     2449.54     2397.32     43.89 o 
   4   2   5     1658.98     1781.05     30.10 o 
   6   2   5     1308.55     1286.16     23.85 o 
   8   2   5      706.68      716.81     23.21 o 
  10   2   5       25.65       43.64     16.62 o 
  12   2   5      297.66      289.38     28.17 o 
  14   2   5      184.01      197.60     27.83 o 
 -13   3   5      397.76      407.37     26.77 o 
 -11   3   5      451.88      482.02     25.36 o 
  -9   3   5      635.85      654.05     23.93 o 
  -3   3   5     1731.77     1697.55     47.57 o 
  -1   3   5      176.33      226.86     19.32 o 
   1   3   5      999.16     1003.25     25.93 o 
   3   3   5       32.67       35.16      9.99 o 
   5   3   5      900.02      812.74     19.27 o 
   7   3   5       71.44       71.10     13.59 o 
   9   3   5      526.86      550.31     28.48 o 
  11   3   5      222.06      236.09     23.85 o 
  13   3   5     1004.76     1014.53     44.00 o 
   0   4   5       76.27       90.50     11.32 o 
   2   4   5     1502.55     1586.00     40.52 o 
   4   4   5      136.82      142.46     17.87 o 
  10   4   5      267.14      284.32     18.68 o 
  12   4   5      518.06      586.39     28.12 o 
  -7  -7   6       18.11       38.37     14.76 o 
  -5  -7   6      107.23      118.28     12.76 o 
  -3  -7   6      314.22      348.31     20.03 o 
  -1  -7   6      358.16      323.88     25.23 o 
   1  -7   6      118.95      112.88     28.62 o 
   3  -7   6       88.48       93.95     25.09 o 
   5  -7   6      158.66      173.05     31.73 o 
   7  -7   6       15.79      -40.76     21.84 o 
 -10  -6   6      169.31      222.19     20.77 o 
  -8  -6   6       83.70       58.03     11.91 o 
  -6  -6   6      106.64      123.70     14.64 o 
  -4  -6   6       74.78       73.67     11.75 o 
  -2  -6   6      660.74      597.78     22.56 o 
   0  -6   6      179.04      173.84     19.59 o 
   2  -6   6      405.81      491.02     34.00 o 
   4  -6   6       88.63      109.78     24.12 o 
   6  -6   6      394.85      393.29     37.48 o 
   8  -6   6       39.48       29.92      8.57 o 
 -11  -5   6      103.49       82.38     17.78 o 
  -9  -5   6      102.75      117.06     12.14 o 
  -7  -5   6      239.25      268.82     17.95 o 
  -5  -5   6      652.21      561.51     21.24 o 
  -3  -5   6      301.66      288.53     25.17 o 
  -1  -5   6       96.80      110.05     10.67 o 
   1  -5   6      492.87      484.44     15.63 o 
   3  -5   6      198.10      165.42     23.35 o 
   5  -5   6      509.07      467.85     35.88 o 
   7  -5   6      123.23      145.24     12.58 o 
   9  -5   6      100.15      138.26     13.46 o 
  11  -5   6       17.41        2.15     11.71 o 
 -12  -4   6       30.11       16.10     16.06 o 
 -10  -4   6      509.03      556.30     18.75 o 
  -8  -4   6      281.96      261.18     14.81 o 
  -6  -4   6     1023.47      942.52     26.21 o 
  -4  -4   6      297.81      295.97     34.35 o 
  -2  -4   6      901.86      863.23     18.84 o 
   0  -4   6      126.76      142.50      6.35 o 
   2  -4   6      917.22      966.06     21.90 o 
   4  -4   6      199.35      195.80      7.15 o 
   6  -4   6       88.66       88.90      7.52 o 
   8  -4   6       79.85       74.55     12.33 o 
  10  -4   6      367.41      309.79     36.39 o 
  12  -4   6      616.35      551.49     81.24 o 
 -13  -3   6      291.49      299.12     24.83 o 
 -11  -3   6      251.57      271.38     21.14 o 
  -9  -3   6      383.43      365.97     17.35 o 
  -7  -3   6      739.60      705.91     19.87 o 
  -5  -3   6      481.01      459.28     10.20 o 
  -3  -3   6       22.49       37.47      6.82 o 
  -1  -3   6      144.84      139.15      6.96 o 
   1  -3   6     1621.61     1629.55     16.04 o 
   3  -3   6       82.03       94.28      5.18 o 
   5  -3   6      639.22      614.30     13.65 o 
   7  -3   6      129.28      121.20      8.80 o 
   9  -3   6      873.96      830.76     38.33 o 
  11  -3   6      317.15      271.97     18.77 o 
  13  -3   6      296.78      328.13     23.54 o 
 -14  -2   6      451.44      448.34     28.99 o 
 -12  -2   6       66.42       22.84     32.52 o 
 -10  -2   6       96.32       71.25     14.47 o 
  -8  -2   6     1964.74     1912.79     23.89 o 
  -6  -2   6     2483.06     2483.98     24.37 o 
  -4  -2   6      378.20      394.21     10.94 o 
  -2  -2   6      233.82      258.42      9.94 o 
   0  -2   6     1106.75     1141.55     13.42 o 
   2  -2   6     1163.10     1099.43     19.97 o 
   4  -2   6      384.76      454.61      8.95 o 
   6  -2   6     1004.60     1009.71     17.77 o 
   8  -2   6      113.58      118.78     12.11 o 
  10  -2   6     1824.25     1829.48     37.50 o 
  12  -2   6      130.82      117.96     16.07 o 
  14  -2   6      203.73      206.90     29.23 o 
 -15  -1   6      799.35      965.53     47.83 o 
 -13  -1   6      240.84      251.68     16.04 o 
 -11  -1   6      307.60      310.39     15.74 o 
  -9  -1   6     3940.78     3806.95     35.14 o 
  -7  -1   6     1175.78     1189.40     15.58 o 
  -5  -1   6     1677.52     1630.75     16.04 o 
  -3  -1   6     1403.04     1492.43     13.29 o 
  -1  -1   6     1737.27     1682.53     17.51 o 
   1  -1   6      243.39      214.88      6.03 o 
   3  -1   6     1599.94     1712.39     17.31 o 
   5  -1   6     1995.38     1952.65     20.58 o 
   7  -1   6       61.05       71.32      8.14 o 
   9  -1   6     1203.16     1145.88     27.21 o 
  11  -1   6      213.96      231.50     24.87 o 
  13  -1   6      412.14      426.95     34.07 o 
  15  -1   6       97.11      115.56     26.12 o 
 -14   0   6      100.58       89.66     21.52 o 
 -12   0   6       20.36        3.59     10.51 o 
 -10   0   6     1061.91     1020.34     19.30 o 
  -8   0   6      163.06      140.57      8.07 o 
  -6   0   6     1887.62     1798.97     17.74 o 
  -4   0   6     1054.03     1097.47     12.18 o 
  -2   0   6     1702.14     1713.44     15.69 o 
   0   0   6       25.24       36.96      4.27 o 
   2   0   6     3381.99     3199.47     23.67 o 
   4   0   6     1468.47     1525.28     15.93 o 
   6   0   6     2285.66     2329.57     28.05 o 
   8   0   6       77.27       59.76     10.03 o 
  10   0   6     2599.46     2540.46     66.84 o 
  12   0   6     1072.08     1063.77     48.16 o 
  14   0   6      175.69      114.63     24.72 o 
 -15   1   6      790.77      902.42     44.96 o 
 -13   1   6      233.47      265.33     27.05 o 
 -11   1   6      306.77      304.50     25.31 o 
  -9   1   6     3921.34     3805.68     44.68 o 
  -7   1   6     1171.28     1188.23     18.51 o 
  -5   1   6     1693.33     1656.80     19.08 o 
  -3   1   6     1355.94     1455.13     13.51 o 
  -1   1   6     1712.86     1644.28     16.03 o 
   1   1   6      256.20      252.07      8.39 o 
   3   1   6     1622.58     1728.58     29.64 o 
   5   1   6     1991.52     1952.30     29.85 o 
   7   1   6       63.91       50.44      9.04 o 
   9   1   6     1181.15     1074.00     41.62 o 
  11   1   6      217.69      169.57     23.12 o 
  13   1   6      415.73      419.20     37.71 o 
  15   1   6       96.97       51.64     26.46 o 
 -14   2   6      456.93      493.18     33.33 o 
 -12   2   6       65.85       42.68     15.16 o 
 -10   2   6       83.43       71.91     14.16 o 
  -8   2   6     1965.26     1925.84     32.42 o 
  -6   2   6     2472.62     2481.02     32.47 o 
  -4   2   6      377.41      396.92     22.77 o 
  -2   2   6      209.23      243.31     17.95 o 
   0   2   6     1113.58     1120.14     20.91 o 
   2   2   6     1181.23     1090.04     27.95 o 
   4   2   6      378.73      423.78     15.27 o 
   6   2   6      986.35      978.99     25.68 o 
  10   2   6     1790.42     1790.66     54.19 o 
  12   2   6      128.80      116.10     22.88 o 
  14   2   6      199.78      225.00     30.69 o 
 -13   3   6      279.46      309.81     24.28 o 
 -11   3   6      248.38      261.39     20.37 o 
  -9   3   6      375.85      388.82     18.97 o 
  -3   3   6       27.32       45.81     12.33 o 
   1   3   6     1634.68     1637.30     33.95 o 
   3   3   6       74.78       78.21     12.11 o 
   5   3   6      627.92      607.60     18.00 o 
   7   3   6      134.72      168.79     16.84 o 
   9   3   6      894.71      878.04     34.58 o 
  11   3   6      313.48      318.40     27.40 o 
  13   3   6      292.49      354.96     31.28 o 
   0   4   6      125.83      133.05     12.91 o 
   2   4   6      938.20      940.75     31.46 o 
   4   4   6      201.76      186.44     18.81 o 
  10   4   6      352.19      355.71     21.02 o 
  12   4   6      609.75      646.21     30.03 o 
  -7  -7   7       62.81       69.08     12.56 o 
  -5  -7   7        0.74      -16.19     10.78 o 
  -3  -7   7       69.43       77.68     14.39 o 
  -1  -7   7        4.18       -3.64      8.89 o 
   1  -7   7      246.28      225.23     15.17 o 
   3  -7   7       59.40       75.92     24.80 o 
   5  -7   7      750.34      757.77     50.02 o 
 -10  -6   7      238.56      258.86     22.48 o 
  -8  -6   7        3.93       -6.95     11.02 o 
  -6  -6   7      284.55      266.22     18.90 o 
  -4  -6   7      257.48      277.67     17.63 o 
  -2  -6   7      426.52      402.35     21.44 o 
   0  -6   7       21.79       18.04     11.32 o 
   2  -6   7      423.83      433.33     28.89 o 
   4  -6   7        9.33       -0.01     19.66 o 
   6  -6   7     1100.83     1322.05     60.07 o 
   8  -6   7       50.40       42.73     15.96 o 
 -11  -5   7      244.93      241.39     22.70 o 
  -9  -5   7      508.64      548.46     27.37 o 
  -7  -5   7        1.56        1.19      9.92 o 
  -5  -5   7      217.01      222.64     15.75 o 
  -3  -5   7      210.26      187.33     15.41 o 
  -1  -5   7      420.75      388.61     16.66 o 
   1  -5   7     1256.29     1188.20     24.98 o 
   3  -5   7      506.63      463.77     18.35 o 
   5  -5   7      478.76      471.70     24.93 o 
   7  -5   7      553.27      567.03     23.99 o 
   9  -5   7      198.70      204.68     15.81 o 
  11  -5   7      209.85      221.46     19.19 o 
 -12  -4   7      270.54      354.11     32.02 o 
 -10  -4   7      503.07      534.09     20.07 o 
  -8  -4   7       45.87       41.14     11.44 o 
  -6  -4   7      354.92      285.33     17.46 o 
  -4  -4   7     1122.57     1023.49     26.33 o 
  -2  -4   7     2780.54     2720.45     35.19 o 
   0  -4   7     1344.86     1320.40     22.89 o 
   2  -4   7     1132.11     1177.33     17.69 o 
   4  -4   7      195.81      190.15      8.75 o 
   6  -4   7     1408.48     1412.71     32.31 o 
   8  -4   7      388.72      360.34     15.83 o 
  10  -4   7      515.96      525.83     23.50 o 
  12  -4   7       15.70       14.20     16.58 o 
 -13  -3   7      338.74      338.85     48.27 o 
 -11  -3   7      255.37      267.51     21.43 o 
  -9  -3   7      617.14      602.84     20.96 o 
  -7  -3   7      223.39      261.60     14.23 o 
  -5  -3   7      907.75      872.74     17.61 o 
  -3  -3   7      354.90      337.46     13.12 o 
  -1  -3   7      690.09      681.07     15.88 o 
   1  -3   7      209.57      201.43      6.28 o 
   3  -3   7      574.28      568.61     10.72 o 
   5  -3   7      334.44      352.62     11.51 o 
   7  -3   7      161.28      169.17     13.68 o 
   9  -3   7      366.12      390.69     19.36 o 
  11  -3   7      180.21      189.63     17.26 o 
  13  -3   7        3.00       -9.58     13.32 o 
 -14  -2   7      543.40      535.48     30.43 o 
 -12  -2   7       52.74       37.23     26.41 o 
 -10  -2   7       10.56       11.02     19.48 o 
  -8  -2   7     1056.58     1073.67     24.70 o 
  -6  -2   7      851.98      851.17     12.82 o 
  -4  -2   7     2512.83     2619.16     27.86 o 
  -2  -2   7     3637.37     3649.11     37.73 o 
   0  -2   7        4.31        3.05      2.51 o 
   2  -2   7     5189.07     5230.56     43.68 o 
   4  -2   7      662.02      683.07     11.20 o 
   6  -2   7      943.81      950.48     17.68 o 
   8  -2   7      351.46      327.10     29.62 o 
  10  -2   7     1998.53     1911.72     38.95 o 
  12  -2   7       20.66       15.87     12.41 o 
  14  -2   7      128.85      120.81     25.21 o 
 -15  -1   7       20.77       18.14     31.99 o 
 -13  -1   7      719.74      703.49     40.57 o 
 -11  -1   7      769.90      750.99     21.99 o 
  -9  -1   7     1200.40     1175.85     19.30 o 
  -7  -1   7      229.45      221.96      8.38 o 
  -5  -1   7     1021.51      922.89     12.32 o 
  -3  -1   7      581.62      595.76      8.80 o 
  -1  -1   7      524.06      482.32      9.96 o 
   1  -1   7      680.59      643.52      9.89 o 
   3  -1   7     3425.98     3405.52     29.58 o 
   5  -1   7      287.40      299.45      9.14 o 
   7  -1   7      168.92      159.41     10.23 o 
   9  -1   7      278.77      281.00     16.60 o 
  11  -1   7      222.62      192.64     23.47 o 
  13  -1   7      199.00      188.47     26.51 o 
 -14   0   7      266.71      275.46     29.20 o 
 -12   0   7       29.66       24.84     11.69 o 
 -10   0   7        5.18        8.86      6.78 o 
  -8   0   7      473.43      485.00     12.61 o 
  -6   0   7      145.58      114.13      6.04 o 
  -4   0   7      720.98      768.27     10.74 o 
  -2   0   7     2053.62     2015.36     26.68 o 
   0   0   7      700.18      727.51     13.28 o 
   2   0   7      836.20      830.58     11.32 o 
   4   0   7        0.99        3.46      3.47 o 
   6   0   7      431.60      364.25     13.85 o 
   8   0   7       72.99       87.74     16.09 o 
  10   0   7      148.80      130.59     20.03 o 
  12   0   7      268.59      220.78     27.11 o 
  14   0   7       47.94       85.27     23.45 o 
 -15   1   7       21.52       24.28     18.69 o 
 -13   1   7      714.88      730.72     37.11 o 
 -11   1   7      768.57      773.96     35.07 o 
  -9   1   7     1247.25     1204.79     23.73 o 
  -7   1   7      224.58      209.61      9.75 o 
  -5   1   7     1043.06      959.40     12.42 o 
  -3   1   7      595.05      613.60      9.01 o 
  -1   1   7      526.90      459.72     13.36 o 
   1   1   7      665.69      644.04     12.74 o 
   3   1   7     3494.14     3462.31     42.97 o 
   5   1   7      293.28      306.43     12.68 o 
   7   1   7      159.15      150.74     12.76 o 
   9   1   7      279.30      269.47     24.38 o 
  11   1   7      230.52      211.00     25.26 o 
 -14   2   7      551.53      550.55     33.96 o 
 -12   2   7       51.00       65.78     16.04 o 
 -10   2   7       14.37       20.16     11.98 o 
  -8   2   7     1063.78     1015.01     32.65 o 
  -6   2   7      845.52      831.90     28.04 o 
  -4   2   7     2497.42     2612.90     59.88 o 
  -2   2   7     3576.36     3610.47     70.03 o 
   0   2   7        4.50        6.12      4.99 o 
   2   2   7     5259.71     5349.98     57.07 o 
   4   2   7      662.51      691.67     27.91 o 
   6   2   7      942.55      948.73     26.40 o 
  12   2   7       20.03       -7.22     17.70 o 
  14   2   7      121.56      124.57     26.49 o 
 -13   3   7      339.50      388.39     25.71 o 
 -11   3   7      253.47      281.73     20.29 o 
  -9   3   7      611.60      641.49     22.68 o 
   1   3   7      205.75      199.47     13.14 o 
   3   3   7      565.15      551.62     24.02 o 
   5   3   7      335.46      326.38     20.71 o 
   7   3   7      168.42      191.01     18.49 o 
   9   3   7      374.46      368.15     27.28 o 
  11   3   7      178.97      188.69     23.29 o 
  13   3   7        2.92      -12.16     18.08 o 
   4   4   7      196.23      165.96     18.28 o 
  10   4   7      508.04      530.11     24.88 o 
  12   4   7       14.60       28.86     14.70 o 
  -7  -7   8       72.37       60.75     12.44 o 
  -5  -7   8      678.44      657.53     27.77 o 
  -3  -7   8       52.45       56.45     15.92 o 
  -1  -7   8      444.13      425.81     22.19 o 
   1  -7   8      798.78      785.52     29.50 o 
   3  -7   8       32.61       54.21     24.52 o 
   5  -7   8       88.98       86.48     28.94 o 
 -10  -6   8      117.66      105.63     23.56 o 
  -8  -6   8       40.47       41.84     15.13 o 
  -6  -6   8      554.44      584.30     25.41 o 
  -4  -6   8       23.14       34.38     10.87 o 
  -2  -6   8      154.87      184.46     14.98 o 
   0  -6   8        0.28        1.12      7.44 o 
   2  -6   8      561.26      533.30     18.91 o 
   4  -6   8       20.10       22.08      7.82 o 
   6  -6   8      150.87      171.30     13.22 o 
   8  -6   8       12.87       -6.92      8.02 o 
 -11  -5   8       39.82       33.12     32.66 o 
  -9  -5   8      286.47      291.40     17.89 o 
  -7  -5   8      160.04      158.32     17.02 o 
  -5  -5   8     1056.03      989.71     35.09 o 
  -3  -5   8      180.76      184.91     14.23 o 
  -1  -5   8      888.00      845.05     23.73 o 
   1  -5   8      463.31      439.32     17.38 o 
   3  -5   8      141.18      149.31     11.56 o 
   5  -5   8       84.65       93.86      9.01 o 
   7  -5   8      112.57      124.38     12.28 o 
   9  -5   8      189.73      172.75     21.23 o 
  11  -5   8      149.69       98.48     16.07 o 
 -12  -4   8       13.01        5.06     16.05 o 
 -10  -4   8      193.32      215.78     14.52 o 
  -8  -4   8       64.21       61.88     11.29 o 
  -6  -4   8      180.46      201.81     22.56 o 
  -4  -4   8      239.03      249.93     16.11 o 
  -2  -4   8     1540.75     1433.92     29.80 o 
   0  -4   8     1198.70     1165.08     26.26 o 
   2  -4   8      278.86      292.09     16.75 o 
   4  -4   8      161.73      161.66     11.64 o 
   6  -4   8      499.64      525.09     21.44 o 
   8  -4   8       45.16       55.08     10.45 o 
  10  -4   8      243.63      261.05     18.61 o 
  12  -4   8       81.06       79.19     15.55 o 
 -13  -3   8       94.61       50.88     22.76 o 
 -11  -3   8       60.33       53.75     22.38 o 
  -9  -3   8      268.24      271.71     16.16 o 
  -7  -3   8      817.12      759.46     21.67 o 
  -5  -3   8      607.83      572.59     15.74 o 
  -3  -3   8      745.94      735.59     26.50 o 
  -1  -3   8      642.13      607.11     12.92 o 
   1  -3   8       60.38       64.29      4.91 o 
   3  -3   8      730.55      727.92     14.13 o 
   5  -3   8      162.41      172.64     11.31 o 
   7  -3   8      362.00      388.17     15.33 o 
   9  -3   8       70.41       49.15     24.44 o 
  11  -3   8        7.64       10.23     11.21 o 
  13  -3   8      189.30      208.65     20.53 o 
 -14  -2   8       64.61       33.20     18.44 o 
 -12  -2   8       41.24       47.62     16.51 o 
 -10  -2   8      563.87      488.19     25.29 o 
  -8  -2   8      736.65      724.85     21.74 o 
  -6  -2   8     2163.44     2220.34     20.95 o 
  -4  -2   8      245.12      269.92      9.11 o 
  -2  -2   8      838.19      784.68     14.02 o 
   0  -2   8      772.97      811.58     11.12 o 
   2  -2   8     8471.96     8512.02     54.22 o 
   4  -2   8      190.46      203.17      9.01 o 
   6  -2   8      780.80      767.91     16.67 o 
   8  -2   8      144.25      143.35     16.31 o 
  10  -2   8      160.95      165.83     15.27 o 
  12  -2   8       60.65       41.47     14.00 o 
  14  -2   8      251.41      271.86     31.16 o 
 -15  -1   8      191.33      216.31     28.59 o 
 -13  -1   8      403.79      390.94     19.37 o 
 -11  -1   8      197.17      223.98     14.75 o 
  -9  -1   8       49.36       48.10      8.16 o 
  -7  -1   8     2070.84     2073.46     21.47 o 
  -5  -1   8      931.50      927.78     12.73 o 
  -3  -1   8     2791.45     2892.31     25.02 o 
  -1  -1   8     1463.34     1446.18     16.55 o 
   1  -1   8      997.81     1061.60     13.45 o 
   3  -1   8    10808.65    10804.44     71.30 o 
   5  -1   8      535.20      536.29     12.03 o 
   7  -1   8       16.63       12.01      6.73 o 
   9  -1   8      140.63      145.84     13.07 o 
  11  -1   8      295.20      281.14     26.93 o 
  13  -1   8      314.23      380.88     33.09 o 
 -14   0   8      167.48      133.30     23.57 o 
 -12   0   8      350.27      389.96     21.67 o 
 -10   0   8       29.21       13.71      7.05 o 
  -8   0   8      339.13      318.29     11.19 o 
  -6   0   8      658.22      722.07     12.11 o 
  -4   0   8     1644.59     1618.70     16.04 o 
  -2   0   8     3155.14     3080.73     24.68 o 
   0   0   8       21.36       19.47      3.68 o 
   2   0   8     2413.24     2300.54     26.85 o 
   4   0   8       46.21       61.48      8.59 o 
   6   0   8      896.98      799.61     19.71 o 
   8   0   8       13.72        9.62     12.59 o 
  10   0   8      178.42      203.43     23.36 o 
  12   0   8       44.11       33.79     17.67 o 
 -15   1   8      191.97      260.09     29.90 o 
 -13   1   8      407.07      387.17     29.90 o 
 -11   1   8      196.05      212.44     21.90 o 
  -9   1   8       43.22       56.10      9.20 o 
  -7   1   8     2062.95     2062.13     25.34 o 
  -5   1   8      931.10      921.94     12.87 o 
  -3   1   8     2809.07     2923.74     20.94 o 
  -1   1   8     1491.81     1489.04     13.23 o 
   1   1   8      994.17     1061.58     17.09 o 
   3   1   8    10767.80    10674.64    214.41 o 
   5   1   8      544.80      542.83     15.77 o 
   7   1   8       12.67       13.16     11.78 o 
   9   1   8      148.25      152.09     20.29 o 
 -14   2   8       66.52       79.02     19.80 o 
 -12   2   8       43.19       38.77     15.14 o 
 -10   2   8      577.21      555.94     27.98 o 
  -8   2   8      733.60      761.16     28.15 o 
  -6   2   8     2139.68     2151.17     42.40 o 
  -4   2   8      235.80      247.09     20.22 o 
  -2   2   8      831.10      802.44     31.71 o 
   0   2   8      772.03      811.96     18.52 o 
   2   2   8     8418.48     8755.92     84.24 o 
   4   2   8      190.07      174.49     49.64 o 
   6   2   8      789.12      798.82     33.70 o 
  12   2   8       60.49       36.13     21.42 o 
  14   2   8      243.13      219.61     31.36 o 
 -13   3   8       90.23       84.74     16.25 o 
 -11   3   8       60.50       35.54     11.45 o 
  -9   3   8      249.47      243.79     15.19 o 
   1   3   8       58.80       44.58      8.91 o 
   3   3   8      717.98      686.62     26.88 o 
   5   3   8      163.02      184.74     13.49 o 
   7   3   8      344.93      308.04     23.21 o 
   9   3   8       64.13       47.10     16.38 o 
  11   3   8        8.05      -11.72     15.23 o 
  13   3   8      194.87      198.52     27.16 o 
  10   4   8      259.18      268.57     20.98 o 
  12   4   8       80.70       78.42     17.42 o 
  -5  -7   9      312.56      334.54     22.05 o 
  -3  -7   9      187.63      200.32     17.82 o 
  -1  -7   9      575.29      580.46     24.19 o 
   1  -7   9        8.54        4.63     14.26 o 
   3  -7   9      120.93      115.24     12.00 o 
   5  -7   9       69.27       73.24     28.43 o 
  -8  -6   9       32.40       30.07     15.20 o 
  -6  -6   9      287.22      274.56     19.91 o 
  -4  -6   9       49.27       42.62     11.90 o 
  -2  -6   9      273.65      295.53     19.56 o 
   0  -6   9      353.14      308.59     17.24 o 
   2  -6   9      443.06      421.33     18.44 o 
   4  -6   9       29.43       34.79     17.85 o 
   6  -6   9       49.99       57.31     10.84 o 
   8  -6   9       13.05       -8.90     27.00 o 
 -11  -5   9       94.22      104.55     20.79 o 
  -9  -5   9      281.34      284.29     38.08 o 
  -7  -5   9        1.96        5.57     10.64 o 
  -5  -5   9     1603.45     1496.86     90.55 o 
  -3  -5   9        2.82        3.60      8.72 o 
  -1  -5   9      633.55      600.29     24.57 o 
   1  -5   9      191.77      183.14     15.44 o 
   3  -5   9      220.75      253.75     14.63 o 
   5  -5   9      129.14      108.93     13.73 o 
   7  -5   9      781.92      752.66     21.37 o 
   9  -5   9      133.31      101.68     14.00 o 
 -12  -4   9      537.47      604.13     32.63 o 
 -10  -4   9      402.84      408.61     20.93 o 
  -8  -4   9      456.47      430.65     19.39 o 
  -6  -4   9      558.37      497.56     22.46 o 
  -4  -4   9     1766.65     1642.79     34.88 o 
  -2  -4   9      297.86      281.37     16.70 o 
   0  -4   9     1085.75     1101.26     27.80 o 
   2  -4   9       59.69       53.82      7.56 o 
   4  -4   9      101.15      102.84      9.18 o 
   6  -4   9      295.28      320.26     14.58 o 
   8  -4   9      150.25      140.10     15.05 o 
  10  -4   9      148.70      124.17     15.47 o 
  12  -4   9      147.98      134.66     17.99 o 
 -13  -3   9      408.59      402.00     28.83 o 
 -11  -3   9       28.09       17.82     18.72 o 
  -9  -3   9      537.55      529.79     20.95 o 
  -7  -3   9      644.04      631.44     20.66 o 
  -5  -3   9     1248.45     1265.74     29.04 o 
  -3  -3   9      295.64      308.34     13.97 o 
  -1  -3   9     2165.02     2027.88     30.63 o 
   1  -3   9       54.58       70.69      5.23 o 
   3  -3   9     1430.53     1424.61     20.35 o 
   5  -3   9       49.41       57.41      6.95 o 
   7  -3   9     1011.02      958.60     68.10 o 
   9  -3   9      135.26      135.88     58.29 o 
  11  -3   9      212.87      199.94     18.48 o 
  13  -3   9      178.72      166.42     21.64 o 
 -14  -2   9      312.52      332.21     26.91 o 
 -12  -2   9      289.91      245.22     40.17 o 
 -10  -2   9      659.67      589.46     27.52 o 
  -8  -2   9      364.92      328.30     13.62 o 
  -6  -2   9      652.10      649.26     14.44 o 
  -4  -2   9     1232.66     1249.99     27.29 o 
  -2  -2   9     2176.24     2105.56     21.54 o 
   0  -2   9      208.68      233.93     10.32 o 
   2  -2   9     1197.54     1173.82     15.77 o 
   4  -2   9       24.37       27.24      5.69 o 
   6  -2   9      321.39      328.92     12.51 o 
   8  -2   9       26.81       25.26      9.60 o 
  10  -2   9      552.14      533.23     22.93 o 
  12  -2   9      108.99       83.16     15.35 o 
 -15  -1   9       62.38       98.08     22.46 o 
 -13  -1   9      133.43      147.14     14.64 o 
 -11  -1   9       39.07       25.19     10.39 o 
  -9  -1   9      577.32      564.21     19.07 o 
  -7  -1   9     1062.38     1090.55     15.97 o 
  -5  -1   9       49.01       37.19      4.89 o 
  -3  -1   9      212.29      212.70      7.94 o 
  -1  -1   9     1417.91     1402.42     16.74 o 
   1  -1   9      809.58      835.72     11.61 o 
   3  -1   9      753.27      759.34     11.95 o 
   5  -1   9      976.62     1016.77     16.14 o 
   7  -1   9      951.49      908.66     24.06 o 
   9  -1   9      398.81      367.05     18.23 o 
  11  -1   9       18.83       23.81     15.82 o 
  13  -1   9      179.80      207.49     28.98 o 
 -14   0   9       17.69       36.94     17.87 o 
 -12   0   9      142.34      180.80     22.55 o 
 -10   0   9      722.08      712.54     17.47 o 
  -8   0   9      297.11      302.61     10.90 o 
  -6   0   9      215.85      204.41      7.94 o 
  -4   0   9     2076.88     2097.93     22.59 o 
  -2   0   9     1154.18     1090.90     14.28 o 
   0   0   9       60.69       53.74      5.13 o 
   2   0   9      829.52      803.19     12.47 o 
   4   0   9      122.81      127.28      6.46 o 
   6   0   9      854.60      773.54     19.98 o 
   8   0   9        4.41        6.87     11.72 o 
  10   0   9       87.60       99.36     19.08 o 
  12   0   9      401.45      336.36     31.09 o 
 -15   1   9       61.73       69.40     20.54 o 
 -13   1   9      132.43      102.81     19.89 o 
 -11   1   9       39.12       42.27     14.79 o 
  -9   1   9      575.47      543.79     27.57 o 
  -7   1   9     1064.28     1101.90     20.72 o 
  -5   1   9       53.93       42.67      5.08 o 
  -3   1   9      209.60      204.21      6.24 o 
  -1   1   9     1476.34     1463.68     13.83 o 
   1   1   9      822.02      834.64     18.39 o 
   3   1   9      740.04      721.04     21.52 o 
   5   1   9      987.47     1060.72     35.54 o 
   7   1   9      954.53      889.48     37.11 o 
   9   1   9      392.49      400.21     28.71 o 
 -14   2   9      319.53      366.61     29.76 o 
 -12   2   9      289.43      344.38     26.14 o 
 -10   2   9      657.45      565.72     28.54 o 
  -8   2   9      373.22      326.50     19.99 o 
  -6   2   9      667.59      657.17     22.41 o 
  -4   2   9     1255.42     1223.84     41.82 o 
   0   2   9      220.38      232.84     11.64 o 
   2   2   9     1155.45     1178.28     36.12 o 
   4   2   9       25.55       27.80     10.22 o 
  12   2   9      109.09       69.77     24.71 o 
 -13   3   9      414.26      409.02     24.83 o 
 -11   3   9       27.85       43.96     11.54 o 
   1   3   9       51.83       57.32      9.05 o 
   3   3   9     1458.70     1424.13     27.61 o 
   5   3   9       52.96       51.31     12.94 o 
   7   3   9      990.84      942.51     35.04 o 
   9   3   9      129.42      109.65     20.17 o 
  11   3   9      217.71      243.42     27.18 o 
  13   3   9      178.55      193.20     27.33 o 
  10   4   9      157.18      181.17     18.86 o 
  -5  -7  10       56.72       41.76     13.69 o 
  -3  -7  10       11.51       16.65     10.98 o 
  -1  -7  10      555.42      605.95     31.82 o 
   1  -7  10       20.76        6.30     11.52 o 
   3  -7  10      209.28      211.94     16.13 o 
  -8  -6  10       43.71       37.53     26.15 o 
  -6  -6  10        7.96        7.56     11.81 o 
  -4  -6  10      245.91      233.52     18.38 o 
  -2  -6  10      190.25      221.77     17.33 o 
   0  -6  10      316.29      320.36     24.32 o 
   2  -6  10        1.76       16.44      8.88 o 
   4  -6  10      206.29      198.65     17.70 o 
   6  -6  10      160.79      173.78     37.72 o 
   8  -6  10       77.35       75.70     12.85 o 
 -11  -5  10       11.80       14.97     25.06 o 
  -9  -5  10      363.25      408.47     21.46 o 
  -7  -5  10       23.48       29.12     12.22 o 
  -5  -5  10      441.88      397.27     21.76 o 
  -3  -5  10      128.61      114.94     14.41 o 
  -1  -5  10      539.31      491.89     20.50 o 
   1  -5  10      212.87      205.89     15.08 o 
   3  -5  10      163.90      220.42     35.33 o 
   5  -5  10       36.47       14.41      7.56 o 
   7  -5  10       87.34       80.37     16.99 o 
   9  -5  10       12.20      -18.79     25.97 o 
 -12  -4  10       60.68       53.87     19.66 o 
 -10  -4  10       20.75       -1.25     19.38 o 
  -8  -4  10      494.68      508.40     21.29 o 
  -6  -4  10      407.30      418.18     21.74 o 
  -4  -4  10      239.66      208.50     17.73 o 
  -2  -4  10       58.96       64.52     23.44 o 
   0  -4  10      432.28      452.44     19.27 o 
   2  -4  10      923.29      874.50     19.79 o 
   4  -4  10      253.24      271.24     13.47 o 
   6  -4  10      538.65      532.98     18.53 o 
   8  -4  10        3.06       -0.70     17.38 o 
  10  -4  10      175.19      188.43     17.76 o 
 -13  -3  10      665.51      745.69     36.38 o 
 -11  -3  10      207.80      217.60     22.06 o 
  -9  -3  10      209.10      249.18     17.13 o 
  -7  -3  10      259.11      224.14     14.71 o 
  -5  -3  10     1408.47     1312.82     26.74 o 
  -3  -3  10       97.25      109.40      8.43 o 
  -1  -3  10      133.76      136.42      8.57 o 
   1  -3  10       61.98       76.00      7.38 o 
   3  -3  10     1208.54     1243.52     19.81 o 
   5  -3  10      176.43      177.28      9.87 o 
   7  -3  10      637.07      655.14     49.35 o 
   9  -3  10      217.94      203.10     16.41 o 
  11  -3  10      253.99      239.79     19.72 o 
 -14  -2  10      254.14      302.55     44.81 o 
 -12  -2  10      419.82      437.18     28.26 o 
 -10  -2  10      134.58      143.29     13.43 o 
  -8  -2  10      493.40      469.81     15.55 o 
  -6  -2  10       76.03       69.20      7.67 o 
  -4  -2  10     1580.18     1590.21     20.72 o 
  -2  -2  10      420.40      423.07     12.87 o 
   0  -2  10       89.29       87.55      7.16 o 
   2  -2  10      165.25      160.87      8.00 o 
   4  -2  10      299.51      295.96     11.11 o 
   6  -2  10      304.45      305.31     15.58 o 
   8  -2  10        0.57       -7.51      8.06 o 
  10  -2  10      418.37      438.39     21.67 o 
  12  -2  10      215.53      216.80     26.30 o 
 -15  -1  10       24.77       15.12     17.33 o 
 -13  -1  10      629.58      610.45     28.40 o 
 -11  -1  10      104.95      113.49     13.06 o 
  -9  -1  10      129.98      135.30     12.19 o 
  -7  -1  10     2557.02     2410.73     27.22 o 
  -5  -1  10     1008.59      989.85     14.14 o 
  -3  -1  10      598.28      574.85     12.20 o 
  -1  -1  10      322.69      333.86      9.60 o 
   1  -1  10      278.97      277.89      9.08 o 
   3  -1  10     1449.43     1442.28     16.96 o 
   5  -1  10      586.25      573.28     18.13 o 
   7  -1  10     1575.76     1568.50     31.43 o 
   9  -1  10       12.28        6.05      9.49 o 
  11  -1  10     1958.55     1898.40     62.26 o 
  13  -1  10      189.21      131.57     24.91 o 
 -14   0  10      774.08      878.32     44.35 o 
 -12   0  10      108.79      115.29     20.15 o 
 -10   0  10      285.13      315.75     21.71 o 
  -8   0  10     6121.74     5830.06     59.79 o 
  -6   0  10      907.39      909.05     14.22 o 
  -4   0  10     1490.84     1440.57     16.29 o 
  -2   0  10      443.89      411.77      9.95 o 
   0   0  10     1428.23     1408.82     16.81 o 
   2   0  10      435.08      423.68     10.31 o 
   4   0  10       95.48       88.16      6.22 o 
   6   0  10     1048.27     1045.63     23.68 o 
   8   0  10        0.25       -7.97     10.75 o 
  10   0  10      213.43      195.19     24.18 o 
  12   0  10      432.05      425.35     34.97 o 
 -15   1  10       25.04       13.12     17.26 o 
 -13   1  10      624.12      637.92     35.86 o 
 -11   1  10      102.19      103.47     18.19 o 
  -9   1  10      128.09      126.78     16.78 o 
  -7   1  10     2555.42     2321.75     28.42 o 
  -5   1  10      998.23      956.12     14.23 o 
  -3   1  10      599.79      575.74      9.68 o 
  -1   1  10      295.83      309.42      7.12 o 
   1   1  10      279.05      287.43     11.35 o 
   3   1  10     1456.47     1385.14     50.38 o 
   5   1  10      582.63      568.57     22.21 o 
   7   1  10     1560.14     1526.55     49.25 o 
   9   1  10       13.21       32.17     14.64 o 
 -14   2  10      248.60      300.39     27.74 o 
 -12   2  10      412.10      394.05     27.53 o 
 -10   2  10      135.04      155.11     17.96 o 
  -8   2  10      468.41      457.39     22.82 o 
  -6   2  10       79.72       85.88     10.61 o 
   0   2  10       81.60       83.27      9.00 o 
   2   2  10      174.54      162.11     11.51 o 
   4   2  10      304.17      333.98     22.90 o 
  12   2  10      211.12      200.07     30.37 o 
 -13   3  10      684.55      807.60     31.99 o 
 -11   3  10      205.46      204.34     17.35 o 
   7   3  10      621.61      632.46     31.61 o 
   9   3  10      213.97      223.83     24.15 o 
  11   3  10      250.43      251.96     28.47 o 
  10   4  10      178.30      178.74     19.64 o 
  -3  -7  11       68.78       38.07     27.13 o 
  -1  -7  11      217.87      171.58     17.13 o 
   1  -7  11       35.53       36.55     12.84 o 
   3  -7  11      163.21      134.63     14.27 o 
  -8  -6  11      236.50      191.43     37.37 o 
  -6  -6  11        3.34       -2.16     11.67 o 
  -4  -6  11       44.48       34.00     12.42 o 
  -2  -6  11      129.19      145.41     15.68 o 
   0  -6  11       50.70       36.75     25.13 o 
   2  -6  11      282.71      296.36     18.41 o 
   4  -6  11      176.41      144.23     14.50 o 
   6  -6  11      164.42      191.29     15.54 o 
 -11  -5  11      508.18      563.90     33.65 o 
  -9  -5  11      187.51      185.22     20.32 o 
  -7  -5  11       36.82       50.08     17.89 o 
  -5  -5  11       35.70        3.34     12.90 o 
  -3  -5  11      195.88      200.64     16.69 o 
  -1  -5  11      528.87      478.54     21.32 o 
   1  -5  11       76.76       94.75     12.61 o 
   3  -5  11      597.11      576.10     22.80 o 
   5  -5  11       18.95        2.39      8.08 o 
   7  -5  11      441.94      476.84     28.50 o 
   9  -5  11       75.61       65.89     14.13 o 
 -12  -4  11      183.42      112.10     22.67 o 
 -10  -4  11      151.34      141.72     21.15 o 
  -8  -4  11      646.68      662.35     23.67 o 
  -6  -4  11      381.21      348.29     21.14 o 
  -4  -4  11      451.81      409.50     26.29 o 
  -2  -4  11      708.91      678.81     23.84 o 
   0  -4  11     1413.69     1366.67     42.18 o 
   2  -4  11     1591.41     1565.91     27.60 o 
   4  -4  11      586.73      579.14     18.71 o 
   6  -4  11       94.46       95.34     13.15 o 
   8  -4  11      511.33      501.50     22.56 o 
  10  -4  11      302.49      276.92     20.38 o 
 -13  -3  11      110.38      106.38     23.21 o 
 -11  -3  11      123.34      139.13     31.65 o 
  -9  -3  11      342.49      350.17     22.78 o 
  -7  -3  11      515.57      470.15     20.10 o 
  -5  -3  11      194.46      202.03     13.76 o 
  -3  -3  11      741.84      729.70     18.79 o 
  -1  -3  11     1374.11     1310.02     24.28 o 
   1  -3  11      262.98      248.04     13.37 o 
   3  -3  11     1585.58     1614.18     38.40 o 
   5  -3  11      309.39      316.14     15.11 o 
   7  -3  11      702.02      677.87     31.76 o 
   9  -3  11       95.84       86.81     13.56 o 
  11  -3  11      589.56      586.78     29.90 o 
 -14  -2  11      391.22      393.18     56.06 o 
 -12  -2  11      532.86      536.16     22.85 o 
 -10  -2  11      554.99      515.81     20.87 o 
  -8  -2  11       46.88       41.62      8.30 o 
  -6  -2  11        2.41       -4.39      5.85 o 
  -4  -2  11      985.92      900.68     16.51 o 
  -2  -2  11      898.71      890.30     15.74 o 
   0  -2  11      232.96      229.94     12.04 o 
   2  -2  11      134.57      129.25     10.26 o 
   4  -2  11     2212.80     2194.97     28.07 o 
   6  -2  11      263.01      246.31     12.76 o 
   8  -2  11        7.31       16.13      9.94 o 
  10  -2  11       66.72       26.67     18.89 o 
  12  -2  11      356.88      306.23     30.78 o 
 -13  -1  11      224.81      237.80     20.28 o 
 -11  -1  11      225.10      238.40     16.22 o 
  -9  -1  11      301.01      346.34     16.54 o 
  -7  -1  11      748.29      680.43     15.72 o 
  -5  -1  11      337.62      324.30      9.40 o 
  -3  -1  11      461.41      465.52     12.06 o 
  -1  -1  11     1325.35     1294.69     17.83 o 
   1  -1  11        8.25        9.49      4.64 o 
   3  -1  11      914.13      932.51     15.86 o 
   5  -1  11      297.44      322.56     12.29 o 
   7  -1  11      571.51      616.05     21.12 o 
   9  -1  11      136.91       92.58     37.60 o 
  11  -1  11      544.77      542.99     36.11 o 
  13  -1  11      105.88       89.59     23.03 o 
 -14   0  11       42.31       45.53     18.82 o 
 -12   0  11     1097.00     1145.05     45.46 o 
 -10   0  11      439.84      454.05     21.30 o 
  -8   0  11      176.05      172.69     10.65 o 
  -6   0  11       55.48       47.93      6.55 o 
  -4   0  11      261.94      250.19     10.05 o 
  -2   0  11      837.98      892.57     14.37 o 
   0   0  11     1001.00     1005.01     13.64 o 
   2   0  11      320.73      308.27     10.48 o 
   4   0  11       78.14      104.21      7.54 o 
   6   0  11      185.69      204.66     16.19 o 
   8   0  11        1.26        8.19     11.67 o 
  10   0  11      123.72      112.25     20.95 o 
  12   0  11       30.40       14.11     16.31 o 
 -13   1  11      233.58      227.37     25.68 o 
 -11   1  11      225.60      223.22     23.05 o 
  -9   1  11      289.47      325.16     23.68 o 
  -7   1  11      762.96      712.43     20.39 o 
  -5   1  11      323.99      315.78     10.46 o 
  -3   1  11      457.86      463.75     10.92 o 
  -1   1  11     1314.31     1324.13     14.49 o 
   1   1  11        7.85        8.06      5.46 o 
   3   1  11      905.71      907.48     20.78 o 
   5   1  11      299.65      314.47     18.49 o 
   7   1  11      571.03      593.36     32.91 o 
   9   1  11      137.13      107.46     19.97 o 
 -14   2  11      390.69      418.85     30.53 o 
 -12   2  11      534.42      553.07     30.75 o 
 -10   2  11      554.85      559.70     27.52 o 
  -8   2  11       56.08       50.56     11.31 o 
  -6   2  11        1.78        6.47      7.49 o 
   0   2  11      231.68      222.17     13.13 o 
   2   2  11      127.87      132.77     14.51 o 
   4   2  11     2252.72     2238.98     54.99 o 
   9   3  11       95.50       85.32     20.80 o 
  11   3  11      592.82      629.83     38.19 o 
  -3  -7  12       30.49       34.87     12.61 o 
  -1  -7  12       26.80       24.37     12.20 o 
   1  -7  12       41.16       39.13     11.92 o 
  -8  -6  12      204.25      211.87     60.22 o 
  -6  -6  12        0.09       -1.75     13.16 o 
  -4  -6  12      977.30      972.93     49.34 o 
  -2  -6  12      209.93      184.55     29.35 o 
   0  -6  12      181.46      245.33     20.43 o 
   2  -6  12      257.90      268.15     18.88 o 
   4  -6  12      228.69      199.46     29.48 o 
   6  -6  12        7.92       -1.60     21.51 o 
  -9  -5  12       71.72       66.02     14.47 o 
  -7  -5  12       73.77       69.89     15.57 o 
  -5  -5  12      477.67      508.63     25.07 o 
  -3  -5  12      429.69      381.89     30.53 o 
  -1  -5  12      285.67      276.52     18.10 o 
   1  -5  12       41.96       47.50     11.55 o 
   3  -5  12      206.79      221.17     14.16 o 
   5  -5  12       42.17       49.86     10.52 o 
   7  -5  12      238.99      257.59     18.44 o 
   9  -5  12       50.96       37.41     20.78 o 
 -12  -4  12      120.52       86.10     22.23 o 
 -10  -4  12       63.35       62.89     19.19 o 
  -8  -4  12       90.26       94.60     16.66 o 
  -6  -4  12      153.05      127.59     16.16 o 
  -4  -4  12      144.50      177.67     16.68 o 
  -2  -4  12       69.70       82.86     12.64 o 
   0  -4  12      552.24      523.87     28.50 o 
   2  -4  12      554.12      549.03     18.27 o 
   4  -4  12        4.58        7.36      7.49 o 
   6  -4  12       39.86       42.52     14.92 o 
   8  -4  12       56.83       94.22     13.66 o 
  10  -4  12       50.14       26.32     12.97 o 
 -13  -3  12        8.29       -9.40     19.05 o 
 -11  -3  12        6.20       -7.05     16.30 o 
  -9  -3  12      619.05      568.95     29.45 o 
  -7  -3  12      404.03      395.45     19.57 o 
  -5  -3  12      873.86      823.48     23.41 o 
  -3  -3  12       11.04        8.66      6.95 o 
  -1  -3  12     1065.56     1056.04     24.28 o 
   1  -3  12     1015.52     1040.82     22.80 o 
   3  -3  12      986.76     1005.26     23.08 o 
   5  -3  12        4.37        0.71      7.68 o 
   7  -3  12      283.15      289.80     18.35 o 
   9  -3  12       64.14       53.70     12.65 o 
  11  -3  12      125.81      109.26     21.25 o 
 -14  -2  12       54.28       86.54     15.84 o 
 -12  -2  12      259.33      255.83     18.52 o 
 -10  -2  12      117.73      131.37     17.54 o 
  -8  -2  12      192.24      179.21     11.97 o 
  -6  -2  12      303.63      281.49     19.37 o 
  -4  -2  12      658.50      639.14     16.27 o 
  -2  -2  12     1203.25     1200.47     18.91 o 
   0  -2  12      371.04      370.60     11.89 o 
   2  -2  12      617.73      615.30     14.77 o 
   4  -2  12     4254.80     4265.37     47.72 o 
   6  -2  12       91.31       82.65     11.61 o 
   8  -2  12       32.30       20.79     16.07 o 
  10  -2  12       28.68       35.70     16.69 o 
  12  -2  12       66.12       66.68     20.08 o 
 -13  -1  12       29.83       16.13     20.20 o 
 -11  -1  12      208.05      225.50     16.11 o 
  -9  -1  12      200.28      205.25     20.22 o 
  -7  -1  12      554.82      533.43     16.34 o 
  -5  -1  12     1864.12     1802.57     23.50 o 
  -3  -1  12     1225.38     1203.41     18.62 o 
  -1  -1  12     1077.26     1031.99     16.80 o 
   1  -1  12      272.77      280.97     11.70 o 
   3  -1  12      482.66      476.67     13.79 o 
   5  -1  12      426.90      454.74     13.97 o 
   7  -1  12      726.56      772.77     23.55 o 
   9  -1  12       52.00       43.15     16.16 o 
  11  -1  12       25.71       47.81     17.67 o 
 -14   0  12      221.47      258.03     29.06 o 
 -12   0  12      363.68      384.65     30.35 o 
 -10   0  12       98.11       84.42     13.74 o 
  -8   0  12       86.67       98.08     11.00 o 
  -6   0  12     2347.45     2352.03     25.79 o 
  -4   0  12      161.43      169.45      8.69 o 
  -2   0  12       91.16       99.98      7.10 o 
   0   0  12     1244.03     1264.34     17.13 o 
   2   0  12       15.93        4.66      7.00 o 
   4   0  12     2660.26     2645.34     29.10 o 
   6   0  12      168.92      201.75     16.44 o 
   8   0  12       92.98       75.86     14.19 o 
  10   0  12       39.09       -9.13     13.20 o 
 -13   1  12       31.18       20.60     16.40 o 
 -11   1  12      208.26      236.72     23.43 o 
  -9   1  12      202.89      206.27     20.52 o 
  -7   1  12      550.54      553.11     30.93 o 
  -5   1  12     1854.32     1800.81     27.14 o 
  -3   1  12     1224.84     1217.21     16.07 o 
  -1   1  12     1079.97     1055.84     13.53 o 
   1   1  12      278.50      293.18     12.44 o 
   3   1  12      474.16      487.10     17.01 o 
   5   1  12      422.63      403.05     46.09 o 
   7   1  12      740.30      652.89     35.87 o 
 -14   2  12       54.01       92.98     20.29 o 
 -12   2  12      255.26      281.05     24.61 o 
 -10   2  12      117.30      130.07     16.75 o 
  -8   2  12      192.44      173.00     16.76 o 
  -6   2  12      300.51      259.89     15.34 o 
   4   2  12     4230.82     4304.07     83.00 o 
   9   3  12       62.30       55.81     20.94 o 
  11   3  12      129.10       86.01     23.79 o 
  -6  -6  13       81.13       88.64     17.05 o 
  -4  -6  13      781.71      768.27     31.29 o 
  -2  -6  13       41.78       46.73     13.44 o 
   0  -6  13      410.13      399.18     22.97 o 
   2  -6  13      140.83      146.00     16.50 o 
   4  -6  13      143.67      172.53     17.22 o 
  -9  -5  13      549.99      576.23     37.23 o 
  -7  -5  13      210.24      151.60     19.19 o 
  -5  -5  13      122.44      110.86     19.12 o 
  -3  -5  13      906.38      927.82     31.70 o 
  -1  -5  13      304.19      294.47     29.38 o 
   1  -5  13      283.33      274.49     18.87 o 
   3  -5  13      192.04      217.72     14.66 o 
   5  -5  13       59.77       67.52     11.54 o 
   7  -5  13       57.62       58.08     13.27 o 
 -10  -4  13       23.22       -2.42     17.92 o 
  -8  -4  13      297.38      248.58     29.54 o 
  -6  -4  13      158.47      175.22     18.22 o 
  -4  -4  13      594.66      564.94     32.97 o 
  -2  -4  13      203.76      194.17     21.88 o 
   0  -4  13      217.88      216.84     13.77 o 
   2  -4  13       22.93       21.87     12.66 o 
   4  -4  13      141.65      158.52     12.88 o 
   6  -4  13       49.19       35.71     10.88 o 
   8  -4  13      370.92      407.61     22.63 o 
  10  -4  13       36.23       12.26     14.82 o 
 -11  -3  13      474.81      448.76     30.41 o 
  -9  -3  13      205.89      220.62     43.62 o 
  -7  -3  13      578.69      543.40     29.10 o 
  -5  -3  13      796.26      736.76     18.76 o 
  -3  -3  13     1113.30     1023.06     23.88 o 
  -1  -3  13      494.63      457.35     17.69 o 
   1  -3  13     1037.68     1085.14     23.92 o 
   3  -3  13      512.56      486.24     17.60 o 
   5  -3  13       49.73       49.55     10.85 o 
   7  -3  13      165.79      187.80     16.42 o 
   9  -3  13       62.22       67.06     14.17 o 
  11  -3  13       70.44       78.89     15.82 o 
 -12  -2  13      685.10      679.64     25.89 o 
 -10  -2  13      118.25       86.99     13.64 o 
  -8  -2  13      536.79      524.10     20.69 o 
  -6  -2  13      208.46      214.80     12.43 o 
  -4  -2  13      273.09      252.52     11.11 o 
  -2  -2  13        2.27       -1.11      5.72 o 
   0  -2  13     1084.86     1060.63     18.52 o 
   2  -2  13      136.61      127.75     14.80 o 
   4  -2  13      545.83      538.64     23.33 o 
   6  -2  13      144.09      124.63     13.59 o 
   8  -2  13      592.35      603.12     24.48 o 
  10  -2  13       91.48       87.85     19.68 o 
  12  -2  13      282.39      285.41     30.51 o 
 -13  -1  13      138.23      171.88     24.26 o 
 -11  -1  13      124.53      124.78     24.29 o 
  -9  -1  13      299.71      277.96     16.64 o 
  -7  -1  13      697.18      660.49     17.97 o 
  -5  -1  13     1144.58     1098.71     19.11 o 
  -3  -1  13      763.16      743.11     15.86 o 
  -1  -1  13      997.77      953.88     16.99 o 
   1  -1  13      388.48      401.01     12.61 o 
   3  -1  13      331.84      312.05     15.01 o 
   5  -1  13        9.84        6.02      6.28 o 
   7  -1  13      118.93      113.37     15.54 o 
   9  -1  13        4.29       -3.63     12.81 o 
  11  -1  13      296.91      334.75     31.36 o 
 -14   0  13      114.63      102.16     22.42 o 
 -12   0  13       25.94       16.69     15.58 o 
 -10   0  13        0.06        7.22     10.41 o 
  -8   0  13      723.79      744.91     25.73 o 
  -6   0  13        4.85        0.30      9.05 o 
  -4   0  13        2.76       -4.76      5.73 o 
  -2   0  13       73.93       85.13      8.44 o 
   0   0  13        0.53        9.06      4.57 o 
   2   0  13       19.97       19.67      5.37 o 
   4   0  13      862.89      825.11     37.68 o 
   6   0  13      492.82      513.73     24.22 o 
   8   0  13      561.69      561.98     26.36 o 
  10   0  13      113.24      121.18     23.20 o 
 -13   1  13      144.11      152.58     23.49 o 
 -11   1  13      118.89      131.45     20.03 o 
  -9   1  13      303.56      271.31     22.91 o 
  -7   1  13      715.95      654.91     21.08 o 
  -5   1  13     1168.49     1100.89     25.88 o 
  -3   1  13      765.10      732.14     20.66 o 
  -1   1  13      981.37      976.07     16.41 o 
   1   1  13      405.89      418.31     15.30 o 
   3   1  13      340.32      313.69     14.73 o 
   5   1  13       11.94       15.31     16.03 o 
 -12   2  13      693.76      747.94     34.55 o 
 -10   2  13      118.46       96.65     16.04 o 
  -8   2  13      527.51      538.28     24.34 o 
  -6   2  13      209.69      188.42     14.09 o 
   9   3  13       58.72       47.23     21.57 o 
  11   3  13       70.26       65.36     23.40 o 
  -6  -6  14       47.19       22.79     14.96 o 
  -4  -6  14       94.76       94.72     16.87 o 
  -2  -6  14       26.74        8.52     18.79 o 
   0  -6  14      467.90      429.15     39.00 o 
   2  -6  14       30.03       15.88     12.21 o 
   4  -6  14       19.58        8.75     10.03 o 
  -9  -5  14      234.66      211.54     22.32 o 
  -7  -5  14      286.95      300.46     35.12 o 
  -5  -5  14       95.33       60.53     15.48 o 
  -3  -5  14       46.81       31.29     12.25 o 
  -1  -5  14       70.67       91.19     14.41 o 
   1  -5  14      594.00      568.66     41.84 o 
   3  -5  14       85.74       62.00     14.82 o 
   5  -5  14      147.13      161.28     16.28 o 
   7  -5  14      122.56      121.07     25.76 o 
 -10  -4  14       82.87       31.78     21.02 o 
  -8  -4  14       45.82       20.16     19.00 o 
  -6  -4  14      182.16      164.95     18.62 o 
  -4  -4  14      370.91      385.00     23.06 o 
  -2  -4  14       55.67       57.32      9.84 o 
   0  -4  14      132.06      122.91     11.86 o 
   2  -4  14       23.15       25.04      8.67 o 
   4  -4  14      292.64      304.97     20.32 o 
   6  -4  14      140.53      142.84     21.75 o 
   8  -4  14      304.13      309.31     22.11 o 
 -11  -3  14      226.80      210.16     25.98 o 
  -9  -3  14       38.41       17.13     17.57 o 
  -7  -3  14      353.68      377.76     16.23 o 
  -5  -3  14       48.44       49.53      9.19 o 
  -3  -3  14     1045.51      934.88     23.37 o 
  -1  -3  14      132.02      133.24     11.48 o 
   1  -3  14       86.79       77.53     11.60 o 
   3  -3  14      436.81      375.59     19.00 o 
   5  -3  14      296.85      304.26     18.85 o 
   7  -3  14      148.50      183.70     16.94 o 
   9  -3  14       66.89       61.13     15.01 o 
 -12  -2  14      273.73      281.94     19.85 o 
 -10  -2  14      207.66      202.17     16.75 o 
  -8  -2  14      300.57      296.81     17.19 o 
  -6  -2  14      282.91      298.86     14.17 o 
  -4  -2  14      461.79      471.33     15.99 o 
  -2  -2  14       46.31       36.63      8.09 o 
   0  -2  14       10.50        3.88      6.63 o 
   2  -2  14       11.11        9.73      8.54 o 
   4  -2  14      856.23      895.83     26.87 o 
   6  -2  14      298.16      277.12     18.04 o 
   8  -2  14      736.41      799.10     64.10 o 
  10  -2  14       46.73       36.10     17.07 o 
 -13  -1  14       76.79      100.38     17.73 o 
 -11  -1  14      381.25      378.38     24.11 o 
  -9  -1  14      129.44      138.15     28.99 o 
  -7  -1  14      840.91      840.82     23.79 o 
  -5  -1  14       11.64        7.60      8.73 o 
  -3  -1  14     1164.40     1167.86     19.66 o 
  -1  -1  14     1280.91     1254.52     21.67 o 
   1  -1  14      151.34      175.56     10.64 o 
   3  -1  14      170.44      175.22     12.12 o 
   5  -1  14       88.57       89.08     10.57 o 
   7  -1  14      348.09      367.75     18.83 o 
   9  -1  14       65.33       49.57     18.58 o 
  11  -1  14      183.27      168.88     27.31 o 
 -12   0  14     1340.64     1293.53     50.51 o 
 -10   0  14       67.16       70.81     13.58 o 
  -8   0  14       12.55       12.40     16.72 o 
  -6   0  14     5620.53     5500.66    100.55 o 
  -4   0  14      429.91      381.74     19.26 o 
  -2   0  14      143.34      127.28      8.09 o 
   0   0  14       26.43       37.95      5.63 o 
   2   0  14      255.19      244.38     12.88 o 
   4   0  14      577.95      557.96     18.42 o 
   6   0  14       10.29       33.17     12.70 o 
   8   0  14      980.95     1024.87     34.36 o 
  10   0  14       18.32       42.64     17.92 o 
 -13   1  14       76.86       96.67     21.39 o 
 -11   1  14      379.88      390.32     28.42 o 
  -9   1  14      130.38      134.17     18.69 o 
  -7   1  14      824.43      838.67     45.29 o 
  -5   1  14       13.90       -1.97      8.23 o 
  -3   1  14     1155.44     1164.48     40.43 o 
  -1   1  14     1280.51     1197.32     45.70 o 
   1   1  14      144.97      123.05     14.84 o 
   3   1  14      174.45      172.76     28.43 o 
   5   1  14       84.07       96.96     15.04 o 
 -12   2  14      277.21      274.87     25.03 o 
 -10   2  14      204.13      242.69     21.29 o 
  -8   2  14      299.00      317.49     20.38 o 
  -4  -6  15       68.71       41.30     21.36 o 
  -2  -6  15      102.22       87.69     15.86 o 
   0  -6  15      188.70      181.33     18.59 o 
   2  -6  15        4.75        4.14     11.63 o 
  -7  -5  15      278.75      259.01     23.66 o 
  -5  -5  15      133.84      122.52     24.66 o 
  -3  -5  15       53.40       23.90     13.27 o 
  -1  -5  15      300.10      335.47     22.38 o 
   1  -5  15      268.06      250.07     23.69 o 
   3  -5  15      342.62      306.34     17.87 o 
   5  -5  15      171.02      201.65     18.58 o 
 -10  -4  15      265.85      246.90     27.68 o 
  -8  -4  15      114.63      100.56     30.62 o 
  -6  -4  15      365.68      387.62     27.11 o 
  -4  -4  15      469.23      457.80     25.42 o 
  -2  -4  15       70.18       72.74     16.55 o 
   0  -4  15      278.38      303.32     16.30 o 
   2  -4  15      296.73      319.27     17.08 o 
   4  -4  15      863.61      860.13     28.93 o 
   6  -4  15       15.31       31.96     25.31 o 
   8  -4  15      156.16      166.68     20.74 o 
 -11  -3  15      202.11      138.48     26.08 o 
  -9  -3  15      209.42      237.48     25.14 o 
  -7  -3  15      150.93      163.70     12.87 o 
  -5  -3  15       31.90       22.39     12.62 o 
  -3  -3  15      291.46      261.99     16.27 o 
  -1  -3  15      808.96      731.27     22.91 o 
   1  -3  15      647.96      649.63     21.00 o 
   3  -3  15      906.31      896.94     27.86 o 
   5  -3  15     1985.42     2017.32     49.21 o 
   7  -3  15      114.45      113.52     27.03 o 
   9  -3  15      124.10      138.31     18.35 o 
 -12  -2  15       28.91       41.37     21.34 o 
 -10  -2  15      187.51      195.30     19.73 o 
  -8  -2  15      620.79      584.67     22.52 o 
  -6  -2  15      194.38      184.10     12.91 o 
  -4  -2  15       18.45       13.01      7.90 o 
  -2  -2  15      407.98      428.54     15.56 o 
   0  -2  15      338.44      354.59     14.62 o 
   2  -2  15      118.10      120.51     12.96 o 
   4  -2  15      155.77      166.27     20.08 o 
   6  -2  15      208.90      220.29     20.05 o 
   8  -2  15      357.44      404.88     26.46 o 
  10  -2  15       40.13       44.25     19.96 o 
 -13  -1  15      214.86      288.09     22.78 o 
 -11  -1  15      633.39      624.69     28.74 o 
  -9  -1  15      132.24      116.36     16.27 o 
  -7  -1  15      240.21      201.50     17.84 o 
  -5  -1  15        0.66        1.93      6.60 o 
  -3  -1  15      322.02      345.98     13.55 o 
  -1  -1  15      294.96      314.92     12.72 o 
   1  -1  15      385.59      411.66     14.36 o 
   3  -1  15       48.12       45.00      9.48 o 
   5  -1  15      138.51      154.68     12.78 o 
   7  -1  15      137.82      115.89     13.61 o 
   9  -1  15        0.57      -12.20     15.27 o 
  11  -1  15       65.86       69.23     22.64 o 
 -12   0  15       95.87      102.91     21.10 o 
 -10   0  15      564.39      568.12     24.87 o 
  -8   0  15      345.66      347.07     42.23 o 
  -6   0  15        0.34        2.41      9.77 o 
  -4   0  15      215.58      190.34     15.19 o 
  -2   0  15      357.69      369.45     15.42 o 
   0   0  15      952.92      987.74     18.94 o 
   2   0  15      127.83      128.73     14.44 o 
   4   0  15      475.95      465.59     24.22 o 
   6   0  15      273.14      285.90     21.23 o 
   8   0  15      703.37      767.21     60.41 o 
 -13   1  15      214.86      235.41     27.22 o 
 -11   1  15      637.43      654.37     34.86 o 
  -9   1  15      132.13      137.47     18.99 o 
  -7   1  15      221.35      202.74     15.16 o 
  -5   1  15        0.42       -6.45      7.92 o 
  -3   1  15      317.56      351.50     16.50 o 
  -1   1  15      299.25      333.66     32.25 o 
   1   1  15      385.13      470.83     36.15 o 
   3   1  15       48.83       40.17     22.31 o 
   5   1  15      141.60      166.59     27.25 o 
 -12   2  15       31.84       29.67     14.72 o 
 -10   2  15      191.59      211.06     20.75 o 
  -8   2  15      624.85      670.08     25.86 o 
  -2  -6  16      441.97      397.57     26.12 o 
   0  -6  16       51.23       19.38     35.98 o 
  -7  -5  16       42.35       73.48     17.61 o 
  -5  -5  16       71.99       81.86     17.78 o 
  -3  -5  16      469.96      466.30     27.30 o 
  -1  -5  16        5.09        1.39     15.71 o 
   1  -5  16      156.19      185.83     21.48 o 
   3  -5  16      178.53      165.20     17.52 o 
   5  -5  16       53.47       32.02     12.78 o 
  -8  -4  16      144.02      104.19     26.86 o 
  -6  -4  16      155.65      165.47     20.41 o 
  -4  -4  16      386.31      424.29     19.42 o 
  -2  -4  16       68.00       60.72     11.10 o 
   0  -4  16      146.77      146.64     13.61 o 
   2  -4  16       72.73       64.96     13.97 o 
   4  -4  16      375.43      376.69     22.16 o 
   6  -4  16       17.57       -4.86     37.92 o 
 -11  -3  16      159.11      154.73     17.76 o 
  -9  -3  16      170.76      171.95     26.40 o 
  -7  -3  16      327.38      331.83     16.49 o 
  -5  -3  16        2.02       -6.42      7.77 o 
  -3  -3  16      152.76      189.02     14.28 o 
  -1  -3  16      324.80      304.71     16.50 o 
   1  -3  16      609.66      572.83     23.48 o 
   3  -3  16      565.63      523.65     30.60 o 
   5  -3  16      593.66      555.98     24.97 o 
   7  -3  16       15.60       33.77     32.17 o 
   9  -3  16       31.12       46.92     29.26 o 
 -12  -2  16        0.71        7.59     28.79 o 
 -10  -2  16      154.07      167.71     19.71 o 
  -8  -2  16      160.40      177.70     15.96 o 
  -6  -2  16      274.55      295.15     21.34 o 
  -4  -2  16      530.24      468.25     17.21 o 
  -2  -2  16      504.55      476.34     16.90 o 
   0  -2  16     1091.05     1109.41     25.79 o 
   2  -2  16      359.62      373.29     19.11 o 
   4  -2  16       90.23       61.03     12.23 o 
   6  -2  16      488.28      456.92     22.85 o 
   8  -2  16      187.18      189.48     24.60 o 
  10  -2  16       49.18       79.90     23.16 o 
 -11  -1  16      325.69      340.83     23.91 o 
  -9  -1  16       18.56       16.49     22.83 o 
  -7  -1  16       23.27       10.40     12.39 o 
  -5  -1  16      172.77      178.62     16.80 o 
  -3  -1  16      293.23      289.37     13.82 o 
  -1  -1  16        4.28        7.21      6.52 o 
   1  -1  16      550.72      560.87     18.80 o 
   3  -1  16       47.15       44.19      9.67 o 
   5  -1  16     1036.03     1056.37     24.88 o 
   7  -1  16        9.60      134.59     26.83 o 
   9  -1  16       83.32      104.53     23.73 o 
 -12   0  16        1.18        1.48     16.09 o 
 -10   0  16      125.90      135.64     16.66 o 
  -8   0  16      519.76      509.45     23.72 o 
  -6   0  16      307.10      324.05     19.37 o 
  -4   0  16     3530.42     3458.22     52.61 o 
  -2   0  16      775.40      812.96     25.26 o 
   0   0  16      293.27      337.90     15.24 o 
   2   0  16      488.63      512.44     18.76 o 
   4   0  16      359.76      344.51     24.44 o 
   6   0  16      407.71      433.85     35.93 o 
   8   0  16      347.82      410.76     65.22 o 
 -11   1  16      318.30      390.51     29.56 o 
  -9   1  16       18.65       21.98     13.71 o 
  -7   1  16       28.19       32.90     10.93 o 
  -5   1  16      173.04      189.02     14.58 o 
  -3   1  16      294.56      307.77     15.79 o 
  -1   1  16        4.63        6.92     19.40 o 
   1   1  16      539.95      534.06     38.05 o 
   3   1  16       45.40       64.35     24.08 o 
   5   1  16     1034.70      983.54     46.69 o 
 -12   2  16        0.65        5.62     13.13 o 
 -10   2  16      146.79      177.18     18.19 o 
  -8   2  16      163.78      159.45     15.56 o 
  -5  -5  17      271.71      242.02     23.86 o 
  -3  -5  17      326.06      340.19     25.64 o 
  -1  -5  17      243.45      240.09     17.46 o 
   1  -5  17      217.20      238.33     17.28 o 
   3  -5  17       30.10       13.73     15.56 o 
  -8  -4  17      222.41      209.76     27.78 o 
  -6  -4  17      254.48      271.78     47.16 o 
  -4  -4  17      136.13      134.07     23.38 o 
  -2  -4  17      446.92      454.12     21.93 o 
   0  -4  17      238.80      211.40     16.01 o 
   2  -4  17      199.75      216.65     18.30 o 
   4  -4  17       91.82       71.25     14.63 o 
   6  -4  17       17.97       28.10     13.00 o 
  -9  -3  17      115.31      127.44     16.46 o 
  -7  -3  17      204.55      193.30     17.54 o 
  -5  -3  17       62.88       45.64     12.10 o 
  -3  -3  17      278.37      273.62     16.60 o 
  -1  -3  17      101.94       94.74     13.81 o 
   1  -3  17      166.28      169.28     22.94 o 
   3  -3  17       99.76      111.65     30.88 o 
   5  -3  17      126.31      111.50     35.30 o 
   7  -3  17      144.00      155.18     18.80 o 
 -10  -2  17      405.16      440.92     31.28 o 
  -8  -2  17       74.71       60.14     16.04 o 
  -6  -2  17      486.42      490.45     25.49 o 
  -4  -2  17      722.97      687.51     22.76 o 
  -2  -2  17      564.83      534.14     20.24 o 
   0  -2  17      268.03      268.67     16.19 o 
   2  -2  17      705.29      740.53     26.40 o 
   4  -2  17        8.44       16.30     10.87 o 
   6  -2  17       77.67       83.73     15.05 o 
   8  -2  17      147.13      113.25     21.79 o 
 -11  -1  17      355.22      400.39     25.41 o 
  -9  -1  17        0.15       -0.07     16.70 o 
  -7  -1  17      401.23      402.86     23.50 o 
  -5  -1  17      747.83      743.49     28.00 o 
  -3  -1  17      231.45      201.03     18.90 o 
  -1  -1  17       65.25       69.10     10.83 o 
   1  -1  17      155.68      159.55     12.94 o 
   3  -1  17       48.62       52.33     10.38 o 
   5  -1  17      543.24      595.80     20.69 o 
   7  -1  17        2.60       20.12     15.00 o 
   9  -1  17      209.04      223.56     31.56 o 
 -12   0  17       73.15      111.32     22.78 o 
 -10   0  17       51.35       54.84     14.87 o 
  -8   0  17      166.40      164.56     17.11 o 
  -6   0  17      384.91      415.32     22.53 o 
  -4   0  17      232.30      269.58     18.62 o 
  -2   0  17      157.09      180.45     15.83 o 
   0   0  17      492.58      510.83     18.13 o 
   2   0  17       50.38       53.16      9.89 o 
   4   0  17       73.49       73.42     15.63 o 
   6   0  17       10.52       26.19     14.35 o 
   8   0  17       72.84       60.84     28.63 o 
 -11   1  17      369.28      414.68     30.10 o 
  -9   1  17        0.13       -3.73     13.08 o 
  -7   1  17      398.15      414.86     19.77 o 
  -5   1  17      755.34      774.73     24.11 o 
  -3   1  17      247.74      262.62     18.24 o 
  -1   1  17       64.53       57.53     23.13 o 
   1   1  17      149.45      121.02     27.08 o 
   3   1  17       48.46       74.01     24.01 o 
   5   1  17      545.47      645.63     41.26 o 
  -3  -5  18      131.12      112.36     18.59 o 
  -1  -5  18        6.43       14.13     10.79 o 
   1  -5  18      159.13      168.61     17.85 o 
  -6  -4  18      128.93      138.16     15.42 o 
  -4  -4  18        6.64        6.35     10.16 o 
  -2  -4  18      172.61      171.58     15.72 o 
   0  -4  18       12.53       14.05     11.53 o 
   2  -4  18      133.28      138.71     23.29 o 
   4  -4  18        6.92       20.64     12.39 o 
  -9  -3  18       54.39       56.14     17.16 o 
  -7  -3  18       66.64       31.04     15.24 o 
  -5  -3  18       76.32       90.83     13.35 o 
  -3  -3  18       78.73       79.60     13.34 o 
  -1  -3  18      141.36      154.92     16.15 o 
   1  -3  18       62.03       47.16     12.51 o 
   3  -3  18      118.65       98.45     18.50 o 
   5  -3  18      370.70      391.00     23.75 o 
   7  -3  18       28.98        2.43     13.10 o 
 -10  -2  18      233.60      252.74     23.74 o 
  -8  -2  18       14.88       34.15     15.26 o 
  -6  -2  18      661.04      684.78     29.36 o 
  -4  -2  18       44.29       50.85     11.03 o 
  -2  -2  18      625.66      620.67     22.19 o 
   0  -2  18      374.89      376.68     18.33 o 
   2  -2  18       16.44       18.09     10.96 o 
   4  -2  18      303.28      299.64     20.74 o 
   6  -2  18      285.46      269.98     20.73 o 
   8  -2  18      156.78      119.36     26.43 o 
 -11  -1  18      456.93      489.14     28.27 o 
  -9  -1  18      140.29      151.82     19.14 o 
  -7  -1  18      153.74      193.27     19.35 o 
  -5  -1  18     1168.79     1114.64     33.54 o 
  -3  -1  18      133.58      117.78     19.62 o 
  -1  -1  18      111.50      108.54     12.69 o 
   1  -1  18       62.09       59.85     11.56 o 
   3  -1  18       42.43       46.17     10.75 o 
   5  -1  18      316.80      347.08     17.78 o 
   7  -1  18      119.19      158.12     22.39 o 
   9  -1  18      453.09      492.80     31.40 o 
 -10   0  18      828.76      790.84     29.67 o 
  -8   0  18       36.41       29.04     13.38 o 
  -6   0  18        0.80        5.56     11.41 o 
  -4   0  18      539.13      510.71     23.47 o 
  -2   0  18      491.56      577.61     24.02 o 
   0   0  18     1499.02     1541.22     33.97 o 
   2   0  18        0.25        0.21     23.19 o 
   4   0  18        6.71      -24.35     23.95 o 
   6   0  18       39.30      127.19     30.36 o 
 -11   1  18      461.85      491.58     32.10 o 
  -9   1  18      141.45      150.54     20.22 o 
  -7   1  18      154.32      161.83     15.30 o 
  -5   1  18     1161.42     1204.77     32.84 o 
  -3   1  18      140.32      122.31     25.52 o 
  -1   1  18      110.14      120.23     26.52 o 
   1   1  18       66.43       81.06     26.16 o 
   3   1  18       42.46       76.76     24.83 o 
  -6  -4  19       50.18       14.46     47.35 o 
  -4  -4  19        5.06       10.91     11.23 o 
  -2  -4  19      199.40      176.11     32.62 o 
   0  -4  19      225.49      175.40     30.44 o 
   2  -4  19       67.07       82.02     17.23 o 
   4  -4  19       74.69       63.80     16.21 o 
  -7  -3  19      290.77      272.79     42.90 o 
  -5  -3  19      126.42      101.17     14.41 o 
  -3  -3  19      139.67      158.94     15.39 o 
  -1  -3  19      188.33      175.26     23.48 o 
   1  -3  19      287.25      257.20     23.12 o 
   3  -3  19      185.52      207.15     19.34 o 
   5  -3  19      532.77      551.48     27.58 o 
  -8  -2  19       78.37       77.70     18.52 o 
  -6  -2  19       80.22       90.17     17.56 o 
  -4  -2  19       25.96       -8.46     35.48 o 
  -2  -2  19       15.05       18.90     15.34 o 
   0  -2  19      119.62      115.51     13.50 o 
   2  -2  19      357.83      358.78     22.24 o 
   4  -2  19      521.83      549.26     26.19 o 
   6  -2  19      177.41      192.35     30.35 o 
  -9  -1  19      280.96      256.31     23.16 o 
  -7  -1  19      461.38      465.10     28.07 o 
  -5  -1  19       63.52       50.22     16.44 o 
  -3  -1  19       95.02       94.94     15.96 o 
  -1  -1  19      366.15      379.03     18.73 o 
   1  -1  19      345.75      372.36     18.13 o 
   3  -1  19        7.64        4.82     16.92 o 
   5  -1  19       71.98       84.46     17.80 o 
   7  -1  19        3.34       21.91     20.58 o 
 -10   0  19      311.73      329.28     22.58 o 
  -8   0  19        0.11      -22.17     11.88 o 
  -6   0  19       15.61       35.34     13.67 o 
  -4   0  19        0.01        5.78     11.58 o 
  -2   0  19      262.02      327.61     19.42 o 
   0   0  19       26.61       28.89     13.39 o 
   2   0  19      170.70      155.07     30.15 o 
   4   0  19        3.96       73.52     27.73 o 
   6   0  19      193.73      221.62     35.41 o 
  -9   1  19      282.10      304.96     25.47 o 
  -7   1  19      469.70      540.73     22.65 o 
  -5   1  19       58.00       52.42     12.26 o 
  -3   1  19      104.07      117.68     26.18 o 
  -1   1  19      367.53      386.76     35.10 o 
   1   1  19      345.75      367.01     38.09 o 
   3   1  19        6.94       10.22     23.21 o 
  -4  -4  20       24.72       40.21     14.06 o 
  -2  -4  20      289.86      302.92     22.23 o 
   0  -4  20       95.20       76.55     15.41 o 
  -7  -3  20       94.29      124.97     20.94 o 
  -5  -3  20      146.68      184.01     44.20 o 
  -3  -3  20      117.19      114.30     22.91 o 
  -1  -3  20      108.05       91.70     15.40 o 
   1  -3  20      259.53      238.40     20.13 o 
   3  -3  20      148.89      145.75     18.72 o 
  -8  -2  20       18.37        7.39     15.73 o 
  -6  -2  20      122.29      136.76     22.13 o 
  -4  -2  20       33.33       27.92     30.64 o 
  -2  -2  20      114.44      123.01     23.66 o 
   0  -2  20       47.42       78.31     21.29 o 
   2  -2  20      395.65      437.99     52.42 o 
   4  -2  20      132.81      109.71     17.00 o 
   6  -2  20       19.70        3.94     13.62 o 
  -9  -1  20      195.31      227.89     22.39 o 
  -7  -1  20      238.80      249.67     25.33 o 
  -5  -1  20       84.71       92.97     16.98 o 
  -3  -1  20     1060.11     1054.08     33.70 o 
  -1  -1  20      349.48      336.10     22.26 o 
   1  -1  20      234.81      243.95     20.34 o 
   3  -1  20      517.38      521.42     29.45 o 
   5  -1  20       73.93       65.87     17.97 o 
  -8   0  20        2.21       10.39     13.34 o 
  -6   0  20      148.64      146.43     17.43 o 
  -4   0  20      103.70       99.61     15.87 o 
  -2   0  20      813.76      854.17     28.05 o 
   0   0  20       51.24      -47.00     26.35 o 
   2   0  20      114.06      157.13     31.25 o 
   4   0  20       40.60       18.35     28.42 o 
   6   0  20      485.49      459.83     46.42 o 
  -9   1  20      186.57      204.68     22.71 o 
  -7   1  20      239.69      265.92     18.14 o 
  -5   1  20       82.81       81.41     26.95 o 
  -3   1  20     1048.82     1091.34     50.69 o 
  -1   1  20      347.64      389.96     36.66 o 
   1   1  20      236.37      228.09     33.09 o 
   3   1  20      508.18      541.62     43.17 o 
  -5  -3  21      157.91      148.77     21.36 o 
  -3  -3  21       91.23       76.49     14.38 o 
  -1  -3  21      196.26      206.72     27.74 o 
   1  -3  21      104.25      110.82     16.60 o 
  -6  -2  21      120.18      145.08     20.72 o 
  -4  -2  21      317.12      330.90     25.33 o 
  -2  -2  21      220.36      234.23     47.20 o 
   0  -2  21      146.95      158.89     16.14 o 
   2  -2  21       12.92       24.77     11.66 o 
   4  -2  21      102.36      126.04     17.90 o 
  -7  -1  21       36.84       27.28     15.59 o 
  -5  -1  21      385.77      420.67     25.54 o 
  -3  -1  21      540.45      617.43     28.71 o 
  -1  -1  21      147.44      137.99     18.31 o 
   1  -1  21      220.31      244.55     21.00 o 
   3  -1  21       27.24       25.74     34.00 o 
   5  -1  21       38.46       34.34     32.80 o 
  -8   0  21        0.87      -23.58     16.14 o 
  -6   0  21      215.59      201.02     20.02 o 
  -4   0  21        0.06       -7.17     12.59 o 
  -2   0  21       31.07       43.78     14.30 o 
   0   0  21       15.45       78.47     29.47 o 
   2   0  21      194.70      172.95     35.22 o 
   4   0  21       17.30      108.04     32.94 o 
  -7   1  21       37.21       41.20     24.43 o 
  -5   1  21      374.84      374.25     35.84 o 
  -3   1  21      531.86      631.04     44.56 o 
  -1   1  21      151.73      161.20     32.35 o 
   1   1  21      222.69      251.39     34.90 o 
   3   1  21       30.53       21.47     28.29 o 
  -4  -2  22      548.42      587.03     30.65 o 
  -2  -2  22       23.55       42.40     19.70 o 
   0  -2  22      209.49      227.38     22.50 o 
   2  -2  22      112.21      117.01     24.78 o 
  -5  -1  22       66.37       99.84     25.37 o 
  -3  -1  22      177.59      178.30     58.79 o 
  -1  -1  22      219.25      263.71     22.49 o 
   1  -1  22      384.13      379.52     24.38 o 
   3  -1  22       23.08       57.60     34.38 o 
  -6   0  22      249.70      265.03     21.66 o 
  -4   0  22       27.85       18.07     13.99 o 
  -2   0  22        3.16      -56.57     28.28 o 
   0   0  22      239.07      300.96     38.73 o 
   2   0  22      285.91      326.73     40.63 o 
   4   0  22        0.73       31.21     30.07 o 
  -5   1  22       62.78       87.00     28.81 o 
  -3   1  22      178.91      225.97     33.80 o 
  -1   1  22      226.95      270.90     36.69 o 
   1   1  22      383.09      411.21     42.56 o 
   3   1  22       24.81       20.83     27.30 o 
  -3  -1  23       19.57        9.57     15.26 o 
  -1  -1  23       46.98       53.21     18.66 o 
   1  -1  23        3.33       49.53     36.38 o 
  -4   0  23        2.55       17.03     31.09 o 
  -2   0  23       25.33       16.76     29.85 o 
   0   0  23      283.40      340.68     40.07 o 
  -3   1  23       19.56       17.59     28.02 o 
  -1   1  23       53.33       77.99     30.45 o 
   1   1  23        3.27      -28.50     26.79 o 
                                                 
